# Supplementary material for: Mechanical Cues Regulate Cargo Sorting and Export at the Golgi
Source: Adv Sci (Weinh). 2025 Oct 14;13(1):e06241. doi: 10.1002/advs.202506241 (PMC12767008; doi:10.1002/advs.202506241)
Supplement: Supplementary file 5 — Supporting Information [file ADVS-13-e06241-s001.zip › Dataset S1.xlsx]

## Sheet: Sheet1
Dataset (Dare nome)
Effect of substrate stiffness on the phosphorylation dynamics of the Golgi proteome.
Influence of stiffness on the phosphorylation proteome of HeLa-GH cells.

## Sheet: Phosphoproteomics_Analysis
Abundances >kPa_1-01	Abundances >kPa_1-02	Abundances >kPa_1-03	Abundances >kPa_2-01	Abundances >kPa_2-02	Abundances >kPa_2-03	Abundances >kPa_3-01	Abundances >kPa_3-02	Abundances >kPa_3-03	Abundances 0.5kPa 1-01	Abundances 0.5kPa 1-02	Abundances0.5kPa 3-01	Abundances 0.5kPa 3-02	Abundances 0.5kPa 3-03	Abundances 0.5kPa 4-01	Abundances 0.5kPa 4-02	Abundances 0.5kPa 4-03	Abundances 8kPa 1-01	Abundances 8kPa 1-02	Abundances 8kPa 1-03	Abundances 8kPa 2-01	Abundances 8kPa 2-02	Abundances 8kPa 2-03	Abundances 8kPa 4-01	Abundances 8kPa 4-02	Abundances 8kPa 4-03	C: Modifications	C: Student's T-test Significant 0.5Pa_P	C: Student's T-test significant	C: Student's T-test Significant 8Pa_P	C: Student's T-test significant_	C: Student's T-test Significant 8Pa_0.5Pa	C: Student's T-test significant__	N: -Log ANOVA p value	N: ANOVA q-value	C: ANOVA Significant	N: -Log Student's T-test p-value 0.5Pa_P	N: Student's T-test q-value 0.5Pa_P	N: Student's T-test Difference 0.5Pa_P	Significantly deregulated 0.5Pa_P	N: Student's T-test Test statistic 0.5Pa_P	N: -Log Student's T-test p-value 8Pa_P	N: Student's T-test q-value 8Pa_P	N: Student's T-test Difference 8Pa_P	Significantly deregulated 8Pa_P	N: Student's T-test Test statistic 8Pa_P	N: -Log Student's T-test p-value 8Pa_0.5Pa	N: Student's T-test q-value 8Pa_0.5Pa	N: Student's T-test Difference 8Pa_0.5Pa	Significantly deregulated 8Pa_0.5Pa
20.9742	21.0196	20.9136	18.0725	16.3005	16.4753	18.854	18.3025	18.4967	17.2686	15.8907	19.0112	16.9817	18.2469	18.0073	16.2659	17.5152	20.1766	19.7417	19.9436	18.4808	16.2508	16.1063	17.2243	16.6452	16.5769	Met-loss+Acetyl [N-Term]							0.730254	0.142102		1.15014	0.0931819	-1.42478		-1.94496	0.546214	0.419534	-0.918081		-1.10784	0.324082	0.4986	0.506695
17.3586	18.3771	17.8325	17.7422	18.609	17.7545	17.4835	16.0921	17.2463	18.7355	18.7434	18.6351	18.6388	19.1675	18.9092	19.2903	18.595	17.6382	17.0636	17.9309	18.6908	18.2492	18.6174	19.4219	18.9715	18.75	Met-loss+Acetyl [N-Term];Phospho [S6;S11]	+	0.5Pa_P					2.76857	0.00126721	+	3.40207	0.00166224	1.22874	+	4.5332	1.38684	0.12007	0.75977		2.22224	0.977373	0.131711	-0.468967
20.9263	20.9385	21.0205	21.8349	21.8197	21.9682	21.9911	21.9543	21.9119	19.7092	19.7552	20.6356	20.4071	20.4574	19.8556	20.2113	20.1416	21.615	21.3746	21.3935	20.8174	20.7246	20.852	20.098	20.0934	20.5147	Met-loss+Acetyl [N-Term];Phospho [S840;S843;S910]	+	0.5Pa_P	+	8Pa_P	+	8Pa_0.5Pa	5.0582	0	+	5.41119	1.96078e-05	-1.44953	+	-7.05896	2.20169	0.0293242	-0.764699		-3.14314	2.06895	0.0181477	0.684834
16.0166	16.1268	16.9922	18.413	16.7691	16.2648	16.6378	16.4912	18.18	17.0392	17.3912	20.329	20.57	16.6477	18.3396	20.5294	20.1759	19.3223	16.3526	21.0751	21.0164	19.1859	17.7144	16.0641	19.454	17.0007	Phospho [S174;R1314;S1298;S1300;S1318;S1320;S1475;S1778;S1779;S1780;S1781;S1784;S1788;S1789];T1317	+	0.5Pa_P					1.58167	0.0196031	+	2.14956	0.0125829	2.00089	+	3.11567	1.59126	0.0851182	1.69933	+	2.46048	0.133667	0.753033	-0.301566
16.7956	16.4943	18.3414	18.1668	16.2144	16.7342	16.881	16.6902	16.2847	16.9013	16.8998	16.1324	17.1536	18.2936	17.9471	17.7228	18.081	17.1712	16.7998	17.6529	16.6043	18.2159	17.89	16.9808	17.6312	18.0915								0.541023	0.229465		0.59451	0.285161	0.435602		1.18518	0.838242	0.272064	0.492761		1.53169	0.065038	0.876533	0.0571595
22.3896	22.1835	22.2708	20.0573	20.9126	21.1632	21.2938	21.05	21.2068	17.7933	18.1741	21.2511	21.0155	20.6044	20.2879	20.5164	20.0694	21.6507	21.985	21.6529	21.2887	20.8333	20.7989	21.3152	21.268	20.8752		+	0.5Pa_P			+	8Pa_0.5Pa	2.36416	0.00323478	+	1.90085	0.0212451	-1.42794	+	-2.83407	0.12801	0.832805	-0.095526		-0.331303	2.01134	0.0198519	1.33242	+
19.8	19.2404	19.0956	19.3817	16.8299	16.5171	17.4524	15.9811	19.3591	16.2697	17.5246	15.7649	16.9072	16.5601	17.0487	18.2459	16.7019	17.3496	16.9567	16.6971	16.693	18.2928	17.833	17.771	17.4	16.9825								1.37401	0.0312129	+	1.39821	0.0589078	-1.30627	+	-2.24887	0.908979	0.246416	-0.853524		-1.62677	0.750611	0.204891	0.452747
24.2313	24.1914	24.3882	25.3484	25.3886	25.3867	25.1339	25.1617	25.1333	25.3822	25.5345	24.9686	24.9351	24.9043	25.2186	25.2711	25.2946	24.0094	24.1354	24.1185	25.1116	25.1897	25.0447	25.154	25.1106	25.0875	Phospho [S174;R1315;S1299;S1301;S1319;S1321;S1476;S1775;S1776;S1777;S1778;S1781;S1785;S1786];T1318							0.749446	0.135151		0.689474	0.232152	0.259349		1.3268	0.277511	0.661308	-0.1558		-0.645388	1.26674	0.0745549	-0.415149
20.3631	20.7302	21.3782	23.6802	23.6361	23.7846	23.663	23.8415	23.927	24.2792	24.0779	23.3068	23.5741	23.5886	24.0691	23.5845	24.2363	21.0893	21.7929	21.9336	23.1345	23.4344	23.0193	22.0739	23.2588	22.9828	Phospho [S632;S634;S636;S931]					+	8Pa_0.5Pa	1.45045	0.0263587	+	1.15811	0.0918456	1.06136		1.95496	0.180283	0.768789	-0.253805		-0.447854	3.0958	0.00366181	-1.31517	+
17.9353	17.1378	17.074	17.176	15.996	18.2478	17.8973	16.8228	17.6556	16.6866	17.2408	17.398	16.8109	17.3244	16.4448	16.9039	17.0018	17.4743	17.5568	16.353	16.933	17.2189	17.5512	17.8477	17.5898	17.4114								0.522743	0.240111		0.676146	0.238808	-0.350564		-1.30731	0.000903947	0.998814	-0.000724051		-0.00264697	1.04902	0.114467	0.34984
18.6161	18.8117	18.9038	16.8111	15.7632	17.9059	16.2679	15.8598	16.0851	16.9041	18.0366	17.9756	17.0002	17.7745	17.4374	17.2635	15.6925	18.3843	18.9726	18.3641	19.1135	17.9213	17.1855	17.4581	17.748	17.1946								0.773323	0.126943		0.0232533	0.958446	0.0355737		0.0664904	0.900042	0.249677	0.813049		1.61489	1.32881	0.0661316	0.777476
22.6019	22.6534	22.5127	20.9311	21.1657	20.9696	21.6803	21.5788	21.1607	18.4963	19.4015	20.6273	20.3895	20.4392	20.4135	20.5503	20.9075	21.5386	21.4909	21.3256	21.1908	20.9437	20.9662	21.4829	21.1821	21.0747		+	0.5Pa_P			+	8Pa_0.5Pa	3.8705	0.000135922	+	3.11083	0.00273005	-1.54179	+	-4.19881	1.04323	0.205814	-0.450975		-1.80133	2.87849	0.00522034	1.09082	+
21.0451	20.8923	20.7121	22.7151	22.6372	22.3833	22.321	22.4838	22.4165	23.4918	23.3615	23.2155	23.1844	23.1923	23.2353	23.2089	23.1985	22.0367	22.1766	22.163	22.8096	22.7771	22.7296	23.0295	22.9524	22.9623	Phospho [S195;S199;S202;S206;S339;S341;S342;S343;S345];T196;T197	+	0.5Pa_P			+	8Pa_0.5Pa	3.67379	0.000204511	+	3.33814	0.00190406	1.30477	+	4.45935	1.38361	0.120818	0.670064		2.21841	3.32377	0.00269965	-0.634709
20.1788	20.2344	20.2638	17.1419	16.911	19.688	18.7835	20.5182	20.5372	17.23	17.1921	17.3378	16.9318	16.7073	18.2373	18.3592	18.0524	20.4505	20.6205	20.6865	19.1524	19.1088	19.04	16.6252	16.818	17.181	Met-loss+Acetyl [N-Term]	+	0.5Pa_P					1.61739	0.0181664	+	2.39141	0.00812933	-1.85589	+	-3.3875	0.308722	0.624477	-0.508222		-0.704545	1.35679	0.0628435	1.34767	+
18.8084	17.8811	18.0831	20.1554	20.0468	20.1375	19.1592	19.7744	19.7658	21.6388	21.6441	20.07	20.885	20.6908	21.3308	21.4332	21.3076	18.7434	20.12	20.1923	21.217	21.1179	21.3433	21.2394	21.201	21.3473	Phospho [S411;S432;S435]	+	0.5Pa_P	+	8Pa_P			3.67641	0.000198795	+	3.82552	0.000727273	1.81263	+	5.02997	2.43656	0.0191211	1.4122	+	3.40006	0.544688	0.314144	-0.400425
19.7437	19.3149	19.1627	20.572	20.7426	20.396	20.5249	20.7027	20.5733	22.7314	22.8019	22.0526	22.0113	22.0943	22.0865	22.4503	21.9974	21.5005	21.4955	21.3931	21.5321	21.2005	21.3403	21.6588	21.64	21.7859	Phospho [S66;S298;S68;S70;S71;T296;T302];T76	+	0.5Pa_P	+	8Pa_P	+	8Pa_0.5Pa	8.67877	0	+	6.39844	0	2.08567	+	8.50909	4.84725	3.29218e-05	1.31267	+	6.14075	4.65818	0.000116505	-0.773007
17.6606	16.2636	16.2756	17.927	17.2085	18.3916	16.329	15.995	16.9317	17.1237	15.8903	17.1388	19.1154	19.2227	18.7992	18.0989	17.5604	16.9712	17.4491	17.403	18.7661	17.7088	18.1744	17.3238	17.4286	17.0006								0.868326	0.100452		1.02013	0.118488	0.870603		1.77922	0.966676	0.226939	0.582529		1.70266	0.285755	0.542152	-0.288074
20.6632	21.0301	20.9678	23.6757	23.468	23.3718	23.4447	23.4854	23.4339	23.7337	23.146	22.5943	22.8663	22.9648	23.395	23.2833	22.874	20.8993	20.9215	21.1207	23.0232	22.8027	22.8707	23.1102	22.7477	23.0557	Phospho [S87;S102;S1166;S1167;S1168;S1178;S1180;S1196;S1199;S1201];S89;S98;S99							0.609903	0.192958		0.495476	0.355491	0.491535		1.02955	0.2592	0.679004	-0.33212		-0.609804	1.38071	0.0600333	-0.823655
20.2823	20.0957	20.1185	16.5833	15.0875	17.646	16.3069	17.0107	18.5143	17.2943	17.9367	19.4311	19.293	19.459	19.23	18.001	18.7721	20.4768	20.8583	20.7064	18.3178	16.9295	17.9261	16.7124	17.0199	18.1127								0.22445	0.525433		0.468456	0.377393	0.716544		0.985411	0.312489	0.621318	0.601611		0.711566	0.0637081	0.878621	-0.114933
23.7447	23.7067	23.7277	21.3838	21.3412	21.363	21.6421	21.7273	21.6103	23.5912	23.6332	24.9278	24.9005	24.912	24.4396	24.3489	24.3936	25.7991	25.8169	25.8316	25.0364	25.0351	24.9923	23.8226	23.8668	23.8287	Met-loss+Acetyl [N-Term]	+	0.5Pa_P	+	8Pa_P			5.42245	0	+	3.74478	0.000845815	2.1437	+	4.93413	4.42007	0.000223776	2.64252	+	5.6246	0.745812	0.207234	0.498822
23.8866	23.9687	23.6811	23.3187	23.4466	23.2964	22.954	22.7658	22.7776	23.6138	23.5668	23.6193	23.5416	23.4549	23.9844	24.0883	24.133	24.2744	24.2793	24.126	24.1991	24.1159	24.0316	24.3071	24.3235	24.5176	Met-loss [N-Term];Phospho [S19]			+	8Pa_P	+	8Pa_0.5Pa	4.73615	2.77136e-05	+	1.37139	0.061772	0.406333		2.21664	4.48618	0.000200717	0.897675		5.70326	3.58607	0.00188018	0.491341
19.6125	19.775	19.8317	16.2169	16.4426	17.3745	17.4866	17.4218	17.4175	17.0973	17.929	16.3198	16.5377	18.4888	17.9374	16.6741	16.989	17.5266	17.6192	17.4364	18.9312	18.649	18.7743	16.7716	17.3178	18.4848								0.517904	0.242785		0.637801	0.259207	-0.706619		-1.25057	0.00484625	0.994574	-0.00758892		-0.0141273	1.07906	0.107962	0.69903
25.0626	25.1536	25.1384	24.9035	24.969	24.8698	25.0645	24.941	24.976	23.3075	23.3028	24.423	24.3627	24.346	24.086	24.331	24.2769	24.8189	24.8127	24.7883	25.171	25.1123	25.0932	25.0898	25.1272	25.0598	Phospho [S39;S47]	+	0.5Pa_P			+	8Pa_0.5Pa	6.59165	0	+	4.55585	0.000180645	-0.954221		-5.92619	0.00324399	0.995563	-0.000582165		-0.00947376	4.40457	0.0003	0.953639
26.6412	26.5756	26.5609	26.1214	25.9858	26.0164	26.0507	26.0502	26.0244	24.1789	24.2295	25.6054	25.6069	25.6306	25.0135	25.0057	25.0013	26.0903	25.8847	26.0235	25.7281	25.5973	25.5426	25.7651	25.7417	25.7243	Acetyl [N-Term];Met-loss [N-Term];Phospho [S46;S64;S65]	+	0.5Pa_P	+	8Pa_P	+	8Pa_0.5Pa	5.25186	0	+	4.18977	0.000351648	-1.1912	+	-5.46991	2.93006	0.00702622	-0.436561		-3.93843	2.6625	0.00738211	0.754639
23.4371	23.3719	23.3117	22.4479	22.2354	22.6725	22.1216	22.3265	22.2336	21.2509	20.8226	22.9939	23.001	22.955	22.4801	22.4713	22.2213	23.9704	23.838	23.934	23.3395	23.0868	23.2707	23.3392	23.1133	23.1863	Met-loss+Acetyl [N-Term];Phospho [S46]			+	8Pa_P	+	8Pa_0.5Pa	2.81897	0.00114525	+	0.621869	0.268287	-0.409692		-1.22667	2.58012	0.0145443	0.768923		3.55661	2.85542	0.00538679	1.17862	+
26.0288	25.9515	25.9696	26.2822	26.2148	26.1823	26.4189	26.3277	26.3611	26.7054	26.7936	26.5134	26.4905	26.4523	26.8119	26.8837	26.8794	26.4578	26.4583	26.4175	27.1896	27.1919	27.2044	27.1407	27.1398	27.1188	Met-loss+Acetyl [N-Term];Phospho [S38;S215];S46	+	0.5Pa_P	+	8Pa_P			4.88056	2.9484e-05	+	4.46071	0.000269939	0.498296		5.80612	4.29358	0.000280936	0.731313		5.47521	0.920386	0.146778	0.233018
23.9443	24.1465	23.9652	22.9708	23.2527	23.2164	23.125	22.6406	23.0012	20.4868	20.1561	21.6366	21.6136	21.1326	22.4649	22.6166	22.562	23.6743	23.6768	23.6469	22.3846	22.7029	22.3512	21.679	22.2119	21.302	Phospho [S45]	+	0.5Pa_P			+	8Pa_0.5Pa	3.25232	0.000416562	+	3.69447	0.000953191	-1.77889	+	-4.87469	1.33079	0.13157	-0.737042		-2.15557	1.48561	0.0498212	1.04185	+
25.0696	25.0919	25.1508	24.0903	24.0102	23.9663	24.0735	24.1298	24.0047	22.4434	22.3538	24.1008	24.0314	24.0846	23.5502	23.5992	23.4367	24.7827	24.6928	24.5969	23.9058	23.7928	23.9014	23.7956	23.6063	23.6661	Phospho [S37;S45]	+	0.5Pa_P					2.11133	0.00566234	+	2.20128	0.0115362	-0.948564		-3.17391	0.700235	0.328535	-0.31631		-1.33858	1.3712	0.061039	0.632254
27.967	27.9154	27.931	27.6963	27.6561	27.6376	27.3326	27.3415	27.2957	25.4619	25.3954	27.0291	27.0181	26.9061	26.6084	26.627	26.6177	27.8554	27.777	27.7944	27.2029	27.2548	27.201	27.2479	27.206	27.1499	Acetyl [N-Term];Phospho [S28;S110;S114;S145;S207];S37;S45;S63;S64;T30	+	0.5Pa_P			+	8Pa_0.5Pa	4.59806	2.59179e-05	+	3.76967	0.000775056	-1.18351	+	-4.96361	0.982488	0.223522	-0.231547		-1.72322	2.85624	0.00539007	0.951958
24.6667	24.7253	24.6545	25.9753	25.9113	25.9444	26.0395	25.9983	26.0335	26.6207	26.6389	25.8655	25.8935	25.9263	26.3366	26.3053	26.3431	25.4233	25.5235	25.4825	26.1146	26.1843	26.086	26.1945	26.274	26.2458	Phospho [S221;R1665;R670;R870;R891;S1024;S1029;S1103;S1138;S1140;S1141;S1473;S1476;S1533;S1545;S1620;S1621;S1666];S435;S494;S498;S504;S601;S672;S691;S712;S836;S872;S877;S878;S893;S983;S984;T501;T663;T710;T875	+	0.5Pa_P					1.68525	0.0155437	+	1.80509	0.0258345	0.691366		2.72465	0.890891	0.252222	0.397726		1.60268	1.02533	0.119956	-0.29364
16.813	17.2665	16.9827	17.3069	16.8032	18.5513	15.6565	16.0822	16.2247	18.7367	17.8419	17.109	17.6959	17.1624	17.3421	17.2388	17.2718	18.7871	19.322	19.383	18.1865	19.0649	18.6348	17.5371	17.1192	17.8528				+	8Pa_P	+	8Pa_0.5Pa	3.12038	0.000595545	+	1.1846	0.0874541	0.695696		1.98806	3.03879	0.00540157	1.5778	+	4.05752	1.70472	0.0332412	0.882104
16.7129	17.1405	16.7869	15.8185	17.5367	17.3655	17.5255	15.9954	17.3096	16.5561	17.4827	17.324	17.2823	17.7402	16.2763	17.6708	16.7684	18.6563	16.8194	17.4461	18.7401	17.7164	17.4952	16.2963	17.1893	16.319								0.462054	0.279333		0.352763	0.487149	0.227416		0.786451	0.722492	0.319797	0.498525		1.37049	0.332921	0.489712	0.271109
17.287	17.4673	17.571	15.7539	17.152	17.0137	15.4161	18.4613	16.7569	19.8121	16.9727	17.9472	17.1119	17.5399	17.5371	19.5215	17.6125	17.4902	17.5001	16.6634	20.1908	18.325	16.1206	19.9952	17.6657	18.7276	Phospho [S220;S222]							0.984816	0.0766523		1.27933	0.0737525	1.02029		2.10497	1.17012	0.171581	1.08883		1.96048	0.0402706	0.924984	0.0685385
22.787	22.9012	22.7535	21.3907	22.375	22.1952	22.3549	22.4219	22.3319	22.0694	21.9147	22.546	22.6712	22.783	22.3216	22.3417	22.4071	22.766	22.4556	22.9488	22.5767	21.9959	22.3014	22.7273	22.56	22.4888	Phospho [T303;S305;S315]							0.229078	0.51929		0.0154816	0.973919	-0.00828282		-0.0446439	0.378192	0.557817	0.145495		0.830261	0.5484	0.311867	0.153778
20.7165	20.4804	20.6421	19.1973	18.9616	18.9939	19.9383	20.0624	19.726	16.9661	17.371	18.6165	18.2442	18.7725	16.8505	17.4547	16.5983	20.0883	20.0495	20.2236	18.1335	18.9418	18.5035	20.0967	17.6585	19.1125		+	0.5Pa_P			+	8Pa_0.5Pa	4.35069	4.70588e-05	+	4.68564	0.000125436	-2.24838	+	-6.09174	0.936435	0.236563	-0.656714		-1.66306	2.59639	0.00823846	1.59166	+
23.4649	23.4409	23.3309	22.3625	22.3562	22.8588	21.8513	22.0873	22.3453	19.0355	21.4221	22.6495	22.7854	22.6474	21.5961	21.5348	22.3224	23.3926	23.2141	23.3871	22.9011	22.7486	22.8825	21.7898	22.4671	21.8593	Met-loss+Acetyl [N-Term]							1.35124	0.0328744	+	1.20149	0.0849611	-0.92842		-2.00907	0.0782635	0.899892	0.0604422		0.211593	1.31694	0.06775	0.988862
21.7143	22.0695	22.0838	20.084	19.8883	20.9173	21.673	20.9886	21.3077	19.7872	19.5487	21.5472	21.2536	21.7438	20.3157	21.138	20.1071	20.9049	21.5063	21.3413	21.2714	21.6585	21.4196	21.4063	21.6945	21.113								0.916741	0.0895453		0.660365	0.246762	-0.511674		-1.28409	0.270265	0.6684	0.17657		0.631387	1.48042	0.0502745	0.688245
23.2002	23.2893	23.2241	21.7712	21.6059	21.615	21.947	21.8731	21.4812	19.5306	17.4898	21.5648	21.3256	21.5055	20.3114	19.9759	20.2497	23.3022	23.3755	23.4302	22.861	22.9404	22.7538	22.2489	22.1278	22.398		+	0.5Pa_P			+	8Pa_0.5Pa	4.71405	2.73349e-05	+	2.7347	0.00466295	-1.97882	+	-3.77304	1.18266	0.168506	0.603413		1.97594	4.12243	0.000346667	2.58223	+
20.4604	20.6595	20.6584	20.2553	20.4136	20.2551	20.5893	20.6952	20.6743	17.5394	15.9907	20.1043	19.7184	20.0337	19.6923	19.0538	19.6722	19.7811	19.8051	19.648	20.2433	20.406	20.4582	20.6112	20.5582	20.5184		+	0.5Pa_P			+	8Pa_0.5Pa	2.60659	0.00175786	+	2.18504	0.0118683	-1.54231	+	-3.15563	1.2861	0.141678	-0.292375		-2.10194	1.59857	0.0399331	1.24994	+
24.6854	24.6908	24.6304	24.6898	24.708	24.791	24.3964	24.4317	24.5185	24.8341	24.7886	24.7563	24.7345	24.7874	24.8708	24.884	24.7543	24.4753	24.4532	24.4919	24.4621	24.483	24.493	24.5315	24.5439	24.5373	Met-loss [N-Term];Phospho [R6;S16]	+	0.5Pa_P			+	8Pa_0.5Pa	5.85833	0	+	2.58088	0.00579718	0.185484		3.60013	1.67712	0.0745356	-0.118987		-2.55865	9.23122	0	-0.304472
23.0515	23.1237	23.3913	22.6389	22.0964	22.1561	22.5931	22.4152	22.3346	19.7907	19.4628	21.9335	22.3545	22.279	21.4685	21.4816	21.2658	22.5944	22.4414	22.5646	22.6565	22.2746	22.4675	22.7399	22.7578	22.7704		+	0.5Pa_P			+	8Pa_0.5Pa	3.5176	0.000294618	+	2.5241	0.00643284	-1.38997	+	-3.5364	0.144217	0.813133	-0.0593298		-0.368357	2.63446	0.00772167	1.33065	+
23.6324	23.5984	23.5289	22.3075	22.3039	21.8424	21.6748	22.0078	21.9159	19.2674	18.9853	21.2366	21.47	21.6215	20.9295	20.9884	21.1037	23.7717	23.4331	23.6774	21.0645	20.761	20.9624	21.0301	20.3969	20.8678		+	0.5Pa_P					2.05279	0.00657698	+	3.08007	0.00278203	-1.83437	+	-4.16376	0.746248	0.309409	-0.760781		-1.40421	1.02865	0.119097	1.07358
21.9112	22.0956	21.502	22.6351	21.3778	20.9272	20.3378	20.0277	21.0821	18.4474	17.2493	20.2196	21.0814	21.4042	19.7319	19.9966	20.8604	21.4018	21.2092	21.2377	21.1569	21.3805	21.5579	23.0911	23.194	22.6656	Met-loss+Acetyl [N-Term]	+	0.5Pa_P			+	8Pa_0.5Pa	2.6789	0.00151562	+	1.71363	0.0315926	-1.448	+	-2.61943	0.742771	0.311013	0.555332		1.39929	2.5844	0.008327	2.00333	+
22.2145	22.2137	22.2697	19.8801	19.946	19.8839	20.9051	21.2181	21.2291	20.5799	20.6441	21.5319	20.8683	21.1455	21.5568	21.6552	21.3943	21.781	22.081	21.785	21.3626	21.5388	21.5096	21.8089	21.7528	21.6815	Met-loss [N-Term]					+	8Pa_0.5Pa	0.91263	0.0905429		0.0840856	0.856128	0.0875279		0.226362	1.03042	0.209596	0.615676		1.78497	2.30851	0.0125054	0.528148
22.5665	22.6785	22.3104	21.7096	21.3022	21.5825	21.2216	21.4825	21.4617	17.2161	17.5752	21.4699	21.2431	21.0424	20.7619	20.5047	20.8258	23.2012	23.033	23.0409	21.3426	21.269	20.9641	21.2466	21.0229	21.8613	Met-loss [N-Term]	+	0.5Pa_P			+	8Pa_0.5Pa	2.31796	0.00358738	+	1.97737	0.0179185	-1.73295	+	-2.92106	0.0749939	0.904193	0.0739939		0.203374	1.84856	0.0259537	1.80694	+
21.418	21.467	21.7579	20.4059	20.6431	20.5324	20.9289	20.5271	20.31	16.7742	17.0627	20.5714	20.6347	20.4415	20.5626	20.4298	20.2298	20.6119	21.2396	20.7676	20.92	20.7973	20.9718	20.4083	20.3241	20.4743								1.59619	0.0189902	+	1.3893	0.059989	-1.29945	+	-2.23818	0.365453	0.568066	-0.163925		-0.80777	1.21897	0.0824027	1.13553
20.4075	20.4587	20.5	17.466	17.4521	16.7694	17.5071	16.7479	17.0694	16.6839	16.2718	18.5796	18.523	18.5469	16.0819	17.7393	17.7066	20.4943	20.3321	20.0168	18.8723	18.8966	18.4917	18.2926	16.9125	18.8427						+	8Pa_0.5Pa	1.0679	0.0630509		0.533899	0.327707	-0.747605		-1.09101	0.554738	0.412922	0.752607		1.12112	1.90109	0.0236126	1.50021	+
23.1026	23.1071	23.1646	20.7514	20.5891	21.0264	21.0137	21.0578	21.0325	19.4842	18.359	22.1904	21.8715	21.9281	21.3089	20.868	20.9756	22.5007	22.9139	22.7043	21.5993	21.5225	21.8542	20.4599	20.1654	20.6349								0.488096	0.262444		0.678507	0.237682	-0.776267		-1.31077	0.0386317	0.950424	-0.0544429		-0.108576	0.653164	0.249951	0.721824
22.633	22.6352	22.69	21.2145	21.2821	21.364	21.2114	21.0147	21.1736	16.4262	18.4995	21.3142	21.1352	21.2241	20.1743	20.319	19.8218	22.0078	22.152	22.1346	21.4047	21.3956	21.5988	20.9663	20.9854	21.0913		+	0.5Pa_P			+	8Pa_0.5Pa	2.53929	0.00207614	+	2.03395	0.0158027	-1.82666	+	-2.98516	0.23795	0.70508	-0.164666		-0.567634	1.9279	0.0223947	1.66199	+
22.6066	22.6648	22.7548	19.2385	18.8728	19.048	19.5279	19.3484	19.5113	20.4132	19.9307	21.6664	20.8385	20.6437	20.281	20.6518	20.0917	22.1082	21.7746	21.8182	20.0894	19.9327	20.4814	18.2493	18.1926	19.9517								0.0381017	0.887337		0.0991459	0.831916	0.167609		0.263313	0.0521439	0.931762	-0.108337		-0.144562	0.208331	0.643233	-0.275946
23.2089	23.0434	23.0337	22.9283	23.027	23.0428	22.3798	22.3644	22.3309	19.5937	19.155	21.6787	21.8676	22.0794	21.4627	21.3718	21.2791	23.5669	23.4271	23.5563	22.312	22.3583	22.2734	21.3469	22.3351	22.2948	Phospho [S19;R22;S21;S28];T25	+	0.5Pa_P			+	8Pa_0.5Pa	3.75329	0.000192846	+	3.48411	0.00136471	-1.75669	+	-4.62837	0.338179	0.594088	-0.209838		-0.758794	2.45876	0.0100173	1.54685	+
23.571	23.6272	23.5775	22.999	22.9693	23.0418	22.5048	22.4549	22.4853	20.0816	20.0319	22.917	22.8134	22.9322	21.9454	21.9782	21.924	23.3821	23.3271	23.2983	23.1575	23.1975	23.1006	22.8431	23.1114	23.2399	Met-loss [N-Term]	+	0.5Pa_P			+	8Pa_0.5Pa	2.87301	0.00100958	+	1.87827	0.022252	-1.19767	+	-2.80834	0.440333	0.506575	0.158542		0.936776	2.43383	0.0104123	1.35621	+
23.9052	23.7744	23.8374	23.0368	22.865	22.9707	22.6384	22.5135	22.4258	19.2982	16.4443	22.7182	22.6359	22.7269	22.0602	22.0724	22.0016	23.5811	23.4902	23.5448	22.5189	22.3056	22.6712	22.8616	22.7284	22.5897		+	0.5Pa_P					1.82421	0.0111957	+	1.53824	0.0448955	-1.86274	+	-2.41509	0.324447	0.608172	-0.186171		-0.733686	1.35596	0.0629226	1.67657	+
24.3783	24.3631	24.3716	26.9928	26.948	26.9923	26.8324	26.83	26.9189	27.3813	27.4229	26.8233	26.8366	26.7505	26.8791	26.9252	26.9367	25.7186	25.7222	25.7009	26.4492	26.5747	26.5518	26.7538	26.6722	26.6422	Phospho [S57;S60;S63]					+	8Pa_0.5Pa	1.13108	0.0543842		1.2002	0.0851611	0.924732		2.00746	0.220041	0.722427	0.239785		0.531309	2.71309	0.00666109	-0.684947
16.6231	15.4124	16.6043	16.6149	17.8851	17.8725	17.2507	15.9141	16.2854	16.0061	17.1879	17.1619	17.9028	17.6126	15.7193	16.836	17.0212	16.6124	17.8583	17.0722	16.9322	17.7898	18.0786	18.0127	18.3171	17.0272								1.1166	0.0564798		0.230326	0.636186	0.212931		0.553014	1.48304	0.101835	0.80423		2.33523	1.03585	0.117591	0.591298
17.0535	17.1551	16.042	16.5811	17.7263	16.1991	16.9743	16.337	17.253	17.4697	16.455	18.1395	18.7682	17.3453	17.6835	18.154	15.4167	18.0676	18.7228	17.9432	18.7556	17.9685	17.3545	17.6356	18.1191	18.0351				+	8Pa_P			2.31316	0.00363265	+	0.828151	0.172117	0.615518		1.52307	4.09877	0.000413374	1.2534	+	5.24791	0.920074	0.146785	0.637886
18.0265	16.5861	16.5172	17.3343	16.5154	15.7815	16.2794	17.3333	17.1142	16.9363	17.3897	17.7356	16.6727	16.7399	17.3774	16.747	18.1782	17.6122	17.3428	17.517	17.1486	18.4774	17.5777	17.4054	17.1796	18.1883				+	8Pa_P			1.5571	0.020711	+	0.668856	0.242351	0.390109		1.2966	1.94015	0.0461088	0.773444		2.85433	0.879273	0.159251	0.383335
16.351	16.8343	15.2508	17.0947	16.3214	16.9008	16.5157	15.918	17.4895	16.517	17.107	17.9433	17.4917	17.264	16.8021	18.8874	15.8444	16.7226	17.4211	16.4402	16.3408	16.6303	17.8056	17.5295	16.7941	17.1711								0.881661	0.0975727		1.0688	0.108306	0.712534		1.84189	0.927601	0.239576	0.464361		1.65142	0.303299	0.521687	-0.248173
22.0793	22.0503	22.1393	22.5307	22.5898	22.6078	22.4373	22.4904	22.4685	21.9783	21.9968	22.0681	22.0401	22.2163	22.3357	22.2335	22.1436	22.2276	22.1432	22.1293	22.6895	22.6306	22.7169	22.576	22.4518	22.3987	Phospho [S169]	+	0.5Pa_P			+	8Pa_0.5Pa	1.99026	0.00772303	+	1.86196	0.0229278	-0.250494		-2.78973	0.250177	0.691055	0.0633437		0.592016	2.41002	0.0107446	0.313837
18.0124	18.2353	17.9957	16.7752	16.5898	16.26	18.024	16.4764	16.7676	17.8282	15.3712	18.5489	19.0822	19.1142	18.614	18.4252	18.6279	20.0722	18.7056	20.0517	17.4907	17.1022	15.925	16.0473	17.8179	17.0788								0.554998	0.22161		1.15761	0.0918873	0.964072		1.95433	0.474762	0.474392	0.572779		0.993723	0.243181	0.596136	-0.391293
16.1156	17.3687	17.8498	17.5831	17.4964	16.8565	17.7681	17.8736	17.3327	16.5465	16.352	17.0064	17.5072	16.835	17.349	16.7217	17.081	17.0906	17.4884	16.8295	18.5161	18.6287	18.4476	16.532	18.1782	17.135								1.13711	0.0537755		1.05717	0.110274	-0.435645		-1.82699	0.409435	0.531752	0.289081		0.884449	1.45441	0.0524249	0.724726
18.986	18.7663	19.5263	19.9821	19.4478	19.7301	20.0238	19.3046	20.1594	23.5682	23.1967	22.9985	23.0088	22.8913	23.3543	23.375	23.4282	22.2377	22.1832	22.2569	23.6638	23.5792	23.4775	23.4297	23.2644	23.3149	Phospho [S337;R346;S339;S342;S343;S347];T338	+	0.5Pa_P	+	8Pa_P			13.5609	0	+	11.3921	0	3.68023	+	19.6567	9.35374	0	3.49787	+	13.329	0.34454	0.479029	-0.182359
19.464	19.3916	19.2176	19.0469	18.0268	18.5572	19.9756	20.347	20.1195	16.6763	17.3683	19.2217	19.3934	18.9022	17.9459	18.7117	17.7844	18.0764	18.7219	17.3136	21.5404	21.1498	21.5593	20.8813	20.9622	21.0917		+	0.5Pa_P			+	8Pa_0.5Pa	1.92958	0.00873418	+	1.73952	0.0298675	-1.09911	+	-2.64929	0.691202	0.33318	0.794487		1.32554	1.92417	0.0225138	1.8936	+
17.0589	16.8967	17.0624	15.7008	15.2496	16.7244	16.685	16.6266	16.7548	18.1481	17.2587	17.7018	17.85	16.1958	16.1723	17.6029	16.3636	17.3685	16.8061	17.9028	17.2993	17.1474	17.5112	17.176	18.7376	16.1339								1.22443	0.0437798	+	1.05577	0.110574	0.632853		1.82519	1.68185	0.0738874	0.813734		2.56403	0.200632	0.653058	0.18088
20.3518	20.2469	20.0495	17.704	17.2703	17.5021	16.9434	17.2225	17.2962	19.4557	18.3123	20.9794	20.8816	20.8863	20.1959	20.1874	20.3527	21.4181	21.4799	21.2666	20.9783	20.8743	21.0357	19.2773	19.4128	19.7626		+	0.5Pa_P	+	8Pa_P			3.29825	0.000384123	+	2.15392	0.0125374	1.86901	+	3.12058	3.06661	0.00501587	2.32435	+	4.08804	0.511566	0.336167	0.455335
17.055	16.7326	16.9668	15.721	18.2335	16.1517	16.4639	15.9456	18.405	16.5431	15.6063	16.9203	18.3215	17.6373	17.077	17.1588	17.1744	18.0198	16.5392	17.1315	17.9823	16.892	17.3016	17.2094	18.0973	17.1394								0.418534	0.312287		0.192866	0.685619	0.20204		0.475319	0.755553	0.304208	0.515267		1.41732	0.454404	0.381065	0.313227
18.624	15.4279	18.4811	17.4315	16.3562	16.4573	16.9035	16.5208	17.084	18.2238	16.9702	17.2154	18.4583	16.9681	15.7736	17.1406	16.1218	18.2098	17.6516	17.4423	17.3584	16.9172	16.4008	16.789	17.141	17.3297								0.0653775	0.820083		0.0589757	0.899394	0.0771541		0.162579	0.236586	0.706554	0.21704		0.564893	0.154802	0.719598	0.139886
17.4978	15.9165	16.8155	17.9217	16.5791	15.457	16.5062	16.6844	17.1441	17.0746	16.6311	17.6613	16.5861	16.8892	17.1662	17.1309	15.3408	18.217	16.4384	17.4534	18.6525	17.7608	17.4827	17.7044	18.2693	16.4499								1.43693	0.0271554	+	0.0909266	0.845159	0.0853311		0.243262	1.58567	0.0857669	0.878461		2.45405	1.3923	0.0588419	0.79313
16.8738	15.7301	17.408	16.2512	16.8836	16.2871	16.5409	15.3226	17.2286	16.6437	16.7222	16.6006	18.0016	17.6829	17.4729	17.4317	19.1112	16.4178	15.4395	17.7102	16.1906	17.4863	17.8837	17.9078	17.4144	15.0319		+	0.5Pa_P					0.976059	0.0781285		1.67486	0.0343211	0.955465		2.57456	0.341303	0.591457	0.328493		0.764462	0.677012	0.238306	-0.626972
17.1896	17.8655	17.6849	17.4166	17.8758	17.343	17.6003	17.3469	17.8176	18.0969	17.2326	17.3575	16.3122	19.3553	18.398	16.3774	16.9113	16.762	17.6526	17.3299	17.5175	16.4526	16.9561	17.2834	16.7493	16.5824				+	8Pa_P			0.734825	0.140472		0.0669633	0.885786	-0.0659703		-0.183179	2.29031	0.0250368	-0.539359		-3.24027	0.634154	0.260601	-0.473388
17.8341	16.9246	17.3836	17.992	18.5021	17.7259	17.3676	17.1021	17.2604	16.7785	16.0018	17.7469	17.655	17.588	15.9221	17.4101	15.3202	18.0634	18.0976	18.3058	16.748	17.3415	18.3517	17.4954	17.0706	16.2629								1.09459	0.059309		1.2983	0.0711451	-0.763003		-2.12812	0.0479727	0.936202	-0.0394946		-0.133553	1.01611	0.122139	0.723508
16.2046	17.8806	16.3972	16.887	17.9417	15.9182	16.8835	16.9706	16.1475	17.0725	16.6523	17.6557	17.8288	17.7276	16.1543	18.7176	18.7549	17.6954	17.9586	18.379	17.1374	17.2839	16.2538	16.7345	16.9848	17.3502								0.887343	0.0962247		1.12955	0.0965769	0.767032		1.91906	0.860634	0.263951	0.505205		1.56205	0.299138	0.525904	-0.261827
20.1838	16.1241	17.4515	16.7249	19.3101	19.2782	15.4208	17.0534	17.3088	18.9617	19.091	17.4953	17.6814	17.8635	18.4617	19.5702	19.6582	17.666	20.7994	20.6434	17.2879	17.541	18.7417	16.9018	18.8272	16.6516								0.446026	0.290667		0.806895	0.179798	0.947283		1.49369	0.437699	0.508247	0.689398		0.932361	0.167294	0.698597	-0.257885
22.2599	22.1554	21.5269	22.0256	21.9508	22.1247	20.9348	22.1646	20.2939	19.7136	20.632	23.1622	23.0861	22.9578	22.4591	22.5639	22.8824	23.9281	23.8959	23.8056	22.9915	22.4691	22.5116	22.901	23.2079	23.2023				+	8Pa_P			2.32233	0.00357949	+	0.448717	0.394883	0.46698		0.952658	3.97386	0.000578035	1.49737	+	5.10385	1.34635	0.0638378	1.03039	+
17.0367	16.7629	16.5735	17.747	16.9038	17.1396	17.6381	15.6926	16.9853	16.2261	17.0543	17.0252	17.9844	16.6675	17.9089	17.2414	15.7809	18.8554	18.9385	18.7857	16.3708	17.5529	15.6703	18.3718	16.4234	18.6617								0.815529	0.114734		0.0475768	0.917116	0.0439168		0.132644	0.959076	0.229307	0.794518		1.69275	0.776317	0.195016	0.750601
20.811	20.7046	20.1065	18.7928	18.7185	19.5656	18.5794	17.2687	18.6632	19.9987	19.3709	21.5115	21.68	21.6691	21.0055	21.2306	21.1908	23.1583	23.1642	23.2378	21.5162	21.4438	20.932	20.9324	20.3998	20.5244		+	0.5Pa_P	+	8Pa_P			3.64158	0.000220896	+	2.46053	0.00717108	1.71154	+	3.46506	3.42572	0.00181573	2.45541	+	4.48472	0.802364	0.185378	0.743865
18.9462	20.8872	20.9409	20.8904	20.7139	21.3373	21.6811	21.9048	21.4888	17.422	17.31	20.5883	20.5402	17.7844	21.0132	21.3014	21.2201	21.5539	19.4711	20.9648	20.6827	18.7189	18.2456	21.3618	21.8632	21.9854								0.803353	0.118078		1.17904	0.0881926	-1.3293		-1.98112	0.36289	0.570868	-0.438165		-0.803216	0.571982	0.29686	0.891135
23.9349	23.9999	24.2778	23.0454	23.1592	22.8768	23.1033	23.3514	23.1898	21.3845	21.0876	23.0288	23.0376	23.0842	22.8078	22.5014	22.5445	23.5721	23.5402	23.4623	23.1462	23.1856	23.1738	22.3758	22.0512	22.0594	Phospho [S146;T148]	+	0.5Pa_P					1.88771	0.0095669	+	2.23245	0.0108559	-1.00307	+	-3.20897	1.06647	0.199327	-0.485769		-1.83087	0.831509	0.175398	0.517298
24.1737	24.2163	24.2025	23.2666	23.3476	23.2986	22.8195	22.7628	22.7936	21.6726	21.5648	23.517	23.2596	23.2409	22.5719	22.5516	22.6049	24.1703	24.1659	24.1459	23.1857	23.2448	23.2052	22.7238	22.8031	22.3224	Met-loss+Acetyl [N-Term]	+	0.5Pa_P					1.34512	0.033234	+	1.60791	0.0389205	-0.808332		-2.49671	0.127478	0.833639	-0.101558		-0.330072	1.25244	0.0769657	0.706774
25.1743	25.086	25.0928	23.4619	23.3969	23.3764	23.2694	23.1962	23.2217	22.0723	22.0767	23.4311	23.3133	23.3655	22.8515	22.8252	22.8574	24.8365	24.7784	24.7826	23.4677	23.5014	23.4219	22.9012	22.8607	22.9479	Phospho [T24]	+	0.5Pa_P			+	8Pa_0.5Pa	1.60649	0.0185686	+	1.97549	0.017963	-1.07042	+	-2.91892	0.19506	0.749656	-0.197503		-0.479351	1.61387	0.0390045	0.872915
25.099	25.0991	25.1569	23.6308	23.6745	23.6204	23.6142	23.6214	23.5495	20.9362	21.1078	23.2619	23.3689	23.4865	22.5883	22.4603	22.4659	23.6486	23.6973	23.5911	23.0528	23.1678	23.154	22.087	22.2734	22.2	Phospho [S12;S57]	+	0.5Pa_P	+	8Pa_P			3.082	0.000627451	+	2.89259	0.0036208	-1.65893	+	-3.95112	2.47014	0.0180151	-1.13263	+	-3.4367	0.689294	0.232802	0.526305
25.4981	25.0749	25.0153	24.7711	24.568	24.8947	25.7651	25.7789	25.8833	22.1873	21.9901	23.6955	23.642	23.6728	24.0422	24.1087	23.935	23.5579	23.4526	24.1511	24.358	24.507	24.4393	23.8153	24.3327	24.0348	Phospho [S137;S139;T140]	+	0.5Pa_P	+	8Pa_P			5.262	0	+	4.31889	0.000313953	-1.84071	+	-5.62911	4.45646	0.000212766	-1.17786	+	-5.66785	1.31107	0.0686584	0.662854
20.2323	20.592	20.0999	15.7326	17.4164	16.1368	19.6221	14.5254	19.2301	16.9146	15.2041	17.7004	18.5986	16.6826	16.7747	16.7931	15.4757	17.5995	16.1079	17.2239	16.0435	16.9503	17.1287	17.4924	15.8126	18.0847								0.871288	0.0998714		0.882865	0.154875	-1.4084		-1.59769	0.851859	0.267272	-1.2382		-1.55018	0.145632	0.734451	0.170201
23.3922	23.4544	23.4576	22.4804	22.4572	22.3993	22.706	22.6431	22.6668	20.1578	20.5832	22.7505	22.692	22.823	22.0815	21.9769	21.9921	22.8695	22.8959	22.8977	22.6558	22.7687	22.8382	22.6415	22.3346	22.5686		+	0.5Pa_P			+	8Pa_0.5Pa	2.07411	0.00628313	+	1.72036	0.031213	-0.968645		-2.6272	0.367294	0.566593	-0.131835		-0.811036	1.58392	0.0409036	0.83681
24.4341	24.4006	24.4552	23.8989	23.938	23.9022	24.1576	24.0644	24.1044	21.5862	21.6125	23.7908	23.7039	23.7343	23.0602	23.1169	23.0372	24.0075	24.0055	24.0561	24.2835	24.2895	24.2296	24.2345	24.2185	24.2573	Met-loss [N-Term]	+	0.5Pa_P			+	8Pa_0.5Pa	4.20821	5.98131e-05	+	2.83744	0.0039528	-1.19533	+	-3.88883	0.112341	0.853901	0.025195		0.294617	3.00245	0.00421505	1.22053	+
24.1255	24.3098	24.1979	23.7656	23.6044	23.6756	22.5766	22.4407	22.7962	21.2319	20.787	22.9821	22.9864	23.028	21.7799	21.2627	21.4775	23.7989	23.7413	23.5991	22.4613	22.281	22.3626	21.9502	21.8574	22.1249		+	0.5Pa_P					2.60442	0.00176381	+	2.86756	0.0037594	-1.55719	+	-3.92284	1.43435	0.111414	-0.812814		-2.27824	1.03127	0.11844	0.744377
25.3216	25.2922	25.3049	24.1211	24.0706	24.0773	23.8004	23.7487	23.7631	22.7789	22.8385	24.6506	24.6347	24.594	23.897	23.941	23.8228	25.0853	25.0736	24.9596	24.4407	24.466	24.4192	24.1512	24.134	24.1126	Met-loss+Acetyl [N-Term];Phospho [T18;S96]							0.933501	0.0864638		0.740122	0.207978	-0.494181		-1.39979	0.23094	0.711822	0.149168		0.553504	1.38693	0.059214	0.64335
25.0443	25.0071	24.9472	22.7968	22.7552	22.7514	22.9848	23.013	22.9412	22.003	22.1614	23.6561	23.691	23.6566	23.0314	22.9377	22.9756	24.3708	24.406	24.4218	23.6793	23.646	23.7156	22.553	22.5973	22.4181								0.448798	0.28862		0.67058	0.241792	-0.568237		-1.29914	0.0381157	0.951042	-0.0481237		-0.107183	0.759234	0.201877	0.520113
25.8934	25.8239	25.8526	24.6335	24.5501	24.5569	24.4687	24.4468	24.5481	24.6364	24.6585	24.4517	24.4453	24.4197	24.7188	24.7269	24.7186	25.255	25.2865	25.3656	24.8889	25.1047	25.1007	24.7778	24.7092	24.5952						+	8Pa_0.5Pa	0.927544	0.0875702		0.867109	0.159749	-0.377904		-1.57635	0.0517353	0.932075	0.0343863		0.143487	2.77953	0.00596868	0.41229
24.6796	24.5462	24.5663	23.8242	23.8837	23.8601	23.0211	23.0392	23.1093	21.3001	21.4233	23.3673	23.3587	23.4167	22.7353	22.6914	22.6615	23.9179	23.8394	23.9199	23.2532	23.268	23.2061	22.8115	22.8122	22.7482	Met-loss+Acetyl [N-Term]	+	0.5Pa_P					2.36872	0.00319023	+	2.33628	0.00908559	-1.21734	+	-3.32562	1.14019	0.178253	-0.528149		-1.92339	1.28285	0.0721649	0.689194
22.7179	22.7946	22.6954	20.3927	20.4115	20.5893	20.499	20.6499	20.5526	19.7149	19.3781	21.2309	21.2827	21.349	19.9676	19.9521	20.2358	22.0462	21.7799	21.8038	21.4217	21.5538	21.5073	20.2753	19.9	19.8622	Acetyl [N-Term];Met-loss [N-Term]							0.829007	0.110807		1.06192	0.109401	-0.86699		-1.83308	0.103152	0.867844	-0.128093		-0.272684	1.06551	0.111041	0.738897
25.5218	25.5146	25.7303	25.3303	25.5249	25.5368	24.8324	25.2527	25.3833	22.3238	22.2776	24.1252	24.3029	24.2312	23.4434	23.4961	24.0138	24.6045	25.1614	25.1994	24.1613	24.2046	24.583	25.0497	25.1476	25.0603	Phospho [S45]	+	0.5Pa_P	+	8Pa_P	+	8Pa_0.5Pa	5.99446	0	+	5.02844	8.3682e-05	-1.87626	+	-6.53949	2.73233	0.0109356	-0.606141		-3.72253	3.02359	0.00407692	1.27012	+
22.0723	22.114	21.9126	20.9739	20.6503	21.1026	21.4869	21.4044	21.3015	19.306	19.7344	20.9711	20.927	20.879	21.0746	21.2204	20.9769	22.1483	22.125	22.2981	21.8455	22.0803	21.9948	20.7287	20.7616	20.3141	Met-loss [N-Term]	+	0.5Pa_P			+	8Pa_0.5Pa	1.79351	0.0120556	+	1.8215	0.0251155	-0.810319		-2.74346	0.188883	0.757984	0.142009		0.466256	1.75313	0.0303688	0.952328
24.936	24.9052	24.8708	23.6311	23.6569	23.5999	23.1474	23.0936	23.1317	22.1651	22.0964	23.8635	23.8423	23.9881	23.2069	23.1853	23.2569	24.2407	24.2312	24.3201	23.9118	23.957	23.9174	22.8894	22.8654	22.8655								0.799767	0.119199		1.06676	0.108628	-0.685292		-1.83928	0.24588	0.696308	-0.197138		-0.583486	0.795425	0.187676	0.488153
24.1005	24.0215	24.1506	23.1462	23.1277	23.1172	23.5181	23.4149	23.4775	21.6803	21.6668	23.199	23.1282	23.2724	22.6667	22.6696	22.6556	23.9541	23.8571	23.972	23.1685	23.1573	23.283	23.2489	23.2225	22.8812		+	0.5Pa_P			+	8Pa_0.5Pa	2.87493	0.00101174	+	2.63189	0.00536842	-0.946462		-3.65743	0.338276	0.594232	-0.147737		-0.75897	2.1723	0.0155451	0.798725
23.7466	23.8219	23.6919	21.7748	21.5781	21.7889	22.0586	21.9803	22.0683	20.862	20.1309	22.433	22.423	22.3913	21.9514	21.9967	22.0442	23.3973	23.3654	23.3215	22.6521	22.5287	22.5852	21.7967	21.7158	21.4452	Phospho [S11]							0.834046	0.109438		0.921115	0.14348	-0.721956		-1.64905	0.028954	0.963556	0.0331747		0.0822031	1.16513	0.0911713	0.755131
20.9464	20.5102	20.9599	18.7244	18.6951	18.6681	19.4065	19.5367	19.1445	19.3461	18.7616	20.9601	20.9036	20.7348	19.8011	19.052	19.5464	21.0121	20.7591	21.0627	21.2134	21.1855	21.2097	20.1291	19.693	19.992				+	8Pa_P			1.55564	0.0207919	+	0.254995	0.604541	0.266915		0.602392	1.96174	0.0449136	1.07387	+	2.87833	1.4056	0.0577599	0.806956
23.7413	23.8636	23.9932	22.4999	22.496	22.7076	22.237	22.2871	22.9828	22.2605	22.0957	23.384	23.2668	23.2833	22.5287	22.4739	22.3669	23.9108	23.8753	23.9215	22.9838	22.8941	22.9623	22.3323	22.1477	22.14	Phospho [T21;S23]							0.228091	0.520402		0.414535	0.426593	-0.271235		-0.894846	0.041902	0.946296	0.03991		0.117373	0.472684	0.364995	0.311145
21.1616	21.0281	21.2049	18.4459	18.6449	18.6417	17.5036	17.7915	17.499	18.7969	19.0353	20.605	20.9137	20.6714	20.181	20.0398	19.9227	21.267	21.3727	21.304	20.6375	20.888	20.9181	19.7488	19.2909	19.3894	Met-loss [N-Term]							1.38057	0.0308125	+	0.804269	0.180867	0.918388		1.49004	1.53901	0.0933734	1.4328	+	2.40022	0.684468	0.234908	0.514411
26.2682	26.2962	26.2634	25.6925	25.6571	25.6446	25.6337	25.6217	25.569	25.0389	25.0304	25.7075	25.6678	25.6653	25.3618	25.3013	25.3108	25.8219	25.8581	25.8215	25.8982	25.8922	25.8823	25.9093	25.9832	25.9883	Phospho [S35;S104;T221];T46	+	0.5Pa_P			+	8Pa_0.5Pa	3.36082	0.000351531	+	2.21216	0.0113049	-0.46412		-3.18615	0.16581	0.787287	0.0454021		0.416418	4.1945	0.000385185	0.509522
25.6748	25.7358	25.6897	24.6319	24.5552	24.5241	24.7268	24.6233	24.8075	23.1481	23.2933	24.6866	24.6603	24.5733	23.8764	24.0661	24.0464	25.5613	25.6052	25.5423	24.5305	24.5651	24.6489	24.2745	24.244	24.2258	Phospho [R65;S263]	+	0.5Pa_P			+	8Pa_0.5Pa	2.20489	0.00457962	+	2.47666	0.00700121	-0.952769		-3.48316	0.326493	0.606038	-0.196853		-0.737447	1.70901	0.0330332	0.755917
25.9842	26.049	26.0521	25.9074	25.883	25.8806	25.99	25.96	25.9629	27.0496	27.0494	26.5719	26.5514	26.5361	26.6597	26.6579	26.5679	26.4251	26.3654	26.3585	25.7412	25.6087	25.5924	26.4804	26.5367	26.4936	Phospho [S217]	+	0.5Pa_P			+	8Pa_0.5Pa	4.49877	3.28542e-05	+	7.19644	0	0.742221		9.81775	0.870078	0.260872	0.214757		1.57478	2.30136	0.0126759	-0.527464
25.9914	25.9565	25.9271	24.6996	24.7098	24.6154	24.4656	24.4212	24.5746	22.7194	22.599	24.1735	23.9079	24.2392	23.7171	23.9787	24.0139	25.356	25.3968	25.457	24.1474	24.1043	24.1488	23.755	23.8227	23.7194	Met-loss+Acetyl [N-Term];Phospho [T168]	+	0.5Pa_P					2.68428	0.00149511	+	3.11397	0.00272572	-1.37156	+	-4.20239	1.02962	0.20967	-0.605984		-1.78395	1.40086	0.058	0.765574
26.5372	26.5144	26.4736	27.4308	27.4363	27.4597	27.5636	27.6002	27.5626	23.71	23.8069	25.4313	25.3904	25.3437	24.4823	24.4796	24.5729	25.3791	25.4597	25.3776	24.0961	24.3226	24.2718	23.9943	24.0439	23.9668	Phospho [S235;R238;S236;S240;S242;S244]	+	0.5Pa_P	+	8Pa_P			8.4875	0	+	6.52751	0	-2.52325	+	-8.71185	7.27749	0	-2.6296	+	-9.53859	0.125817	0.767408	-0.106356
26.136	26.2201	26.1592	25.3664	25.3085	25.2369	25.1301	25.1275	25.0409	22.7456	22.5457	24.5822	24.5159	24.6856	23.9418	24.0021	24.1176	25.3501	25.3401	25.166	24.7442	24.8214	24.7204	24.5373	24.5137	24.4029		+	0.5Pa_P	+	8Pa_P	+	8Pa_0.5Pa	4.52947	3.34029e-05	+	3.84025	0.000704225	-1.63299	+	-5.04751	2.38267	0.021349	-0.681042		-3.34124	2.2008	0.0149205	0.951948
25.9221	25.9357	25.9818	25.5156	25.4964	25.46	25.4823	25.4274	25.4565	23.6513	23.6442	25.411	25.3104	25.3848	24.7038	24.8376	24.8481	25.7686	25.7615	25.7901	25.6374	25.5914	25.5916	25.5288	25.527	25.5137	Phospho [S86;S106;S159;S160];T107	+	0.5Pa_P			+	8Pa_0.5Pa	3.70911	0.000196319	+	2.57255	0.0058977	-0.906976		-3.59078	0.0141042	0.985155	0.00357162		0.0406912	2.73599	0.00644301	0.910548
25.3159	25.3042	25.3714	23.9759	24.0006	23.9622	23.8929	23.889	23.8587	22.6209	22.5814	24.4637	24.4374	24.4144	23.6296	23.5887	23.5335	24.9584	24.9647	24.9719	24.4276	24.4459	24.4111	23.8626	23.8665	23.8921						+	8Pa_0.5Pa	1.38075	0.030823	+	1.25603	0.0769404	-0.738062		-2.07641	0.0320236	0.958795	0.0255646		0.0906243	1.6208	0.0384265	0.763626
26.2493	26.252	26.2751	25.3363	25.3426	25.3185	25.5402	25.4817	25.464	23.5427	23.4539	25.2455	25.2977	25.3169	24.9484	24.9228	24.8551	25.4413	25.4287	25.4401	25.8544	25.8897	25.8968	25.8196	25.878	25.9004	Met-loss+Acetyl [N-Term];Phospho [S43;S75;S78;S79]	+	0.5Pa_P			+	8Pa_0.5Pa	3.36643	0.000352	+	2.38484	0.00826237	-0.997645		-3.38013	0.0736911	0.906249	0.0321356		0.200085	2.83981	0.00547907	1.02978	+
19.6762	19.7488	19.44	16.6869	17.2229	15.7297	16.1285	16.8674	16.6636	17.7418	17.1298	19.0073	19.3541	18.9868	18.6687	17.9898	18.3136	20.1599	19.7306	19.3194	19.8637	20.1876	18.9845	17.9226	17.9835	17.441								1.32809	0.0344283	+	0.695024	0.229503	0.82521		1.33487	1.49372	0.100226	1.49209	+	2.34767	0.807834	0.183573	0.666882
25.0076	25.0152	24.9376	24.2236	24.0416	24.0126	24.3502	24.4592	24.2681	24.389	24.5387	26.1894	26.0995	26.2053	25.6608	25.4927	25.7888	26.5735	26.5614	26.5565	26.4001	26.3242	26.3599	25.6786	25.7694	25.5472	Met-loss [N-Term]	+	0.5Pa_P	+	8Pa_P			5.74409	0	+	2.79397	0.00426934	1.066	+	3.8398	6.87463	0	1.71723	+	8.90978	1.46974	0.0511392	0.651226
25.1359	25.0481	25.0307	24.4273	24.4599	24.4458	24.5188	24.4138	24.4561	20.8642	20.9451	23.4306	23.1364	23.3507	22.8741	22.9919	22.9562	24.1994	24.1833	24.144	23.1377	23.3746	23.215	23.3719	23.2418	23.3862	Met-loss+Acetyl [N-Term]	+	0.5Pa_P	+	8Pa_P	+	8Pa_0.5Pa	5.22633	0	+	4.41139	0.000266667	-2.09093	+	-5.74431	4.63492	7.66284e-05	-1.07582	+	-5.88185	1.74623	0.0307003	1.0151	+
23.0611	23.3403	23.2212	21.7189	21.9601	21.6212	21.825	21.8757	21.7297	20.0537	19.9261	22.4168	22.4198	22.6039	21.4636	21.343	21.6617	23.2652	23.323	23.3572	22.6246	22.8777	22.9558	22.66	22.3337	22.2476	Met-loss+Acetyl [N-Term]					+	8Pa_0.5Pa	2.36186	0.00325	+	1.04354	0.113267	-0.775403		-1.80946	1.30349	0.138153	0.587964		2.12286	2.61751	0.00786796	1.36337	+
18.9544	18.8419	18.6682	17.1165	18.3141	17.3035	17.1334	18.5571	18.1801	16.3972	16.12	17.4265	19.0694	18.3607	17.6278	17.2094	17.2842	18.9078	18.1888	18.3895	18.4717	17.9593	18.2446	16.8322	19.4584	18.8393								1.13676	0.0538071		0.922313	0.143218	-0.681912		-1.65064	0.312212	0.621436	0.246938		0.71105	1.40745	0.0575795	0.92885
24.6635	24.7955	24.82	26.2465	26.254	26.3941	25.9695	26.0462	26.007	27.0051	26.9878	26.5093	26.5558	26.5043	26.3059	26.2962	26.4152	25.1436	25.2632	25.2539	25.2784	25.2342	25.2554	25.9514	25.9137	25.8889	Phospho [S448;R494;S499;S501]	+	0.5Pa_P			+	8Pa_0.5Pa	3.55104	0.000275862	+	2.30637	0.00954455	0.883946		3.29203	0.389996	0.550211	-0.223732		-0.850892	5.555	0	-1.10768	+
19.792	19.4923	20.3205	18.5889	18.1087	18.0485	18.0507	17.6669	18.6432	20.7737	21.2342	20.5005	20.2048	20.3722	19.4186	18.9068	19.843	17.9825	18.8162	18.6986	18.2007	16.8986	18.1415	18.3381	18.9362	18.2625	Phospho [S496]	+	0.5Pa_P			+	8Pa_0.5Pa	3.94953	0.000126246	+	2.44799	0.00735962	1.41099	+	3.45099	0.707315	0.326451	-0.492978		-1.34877	4.46229	0.000245614	-1.90397	+
20.087	20.0356	19.1756	15.7572	17.3463	17.0702	18.6041	17.7521	16.7423	19.9874	17.9652	18.541	18.5311	17.7803	19.3621	19.0301	17.1355	18.3484	20.1046	18.9564	20.0427	20.1819	20.1775	20.0443	19.8434	19.4485				+	8Pa_P	+	8Pa_0.5Pa	1.86707	0.0100505	+	0.347504	0.492674	0.478212		0.776968	2.03932	0.0391765	1.61969	+	2.96431	2.04496	0.0190952	1.14148	+
17.5815	18.1356	18.0726	17.3083	16.4653	18.1017	17.7386	17.1142	17.6925	19.3997	19.1663	16.4984	16.7561	16.3822	18.992	19.0075	19.1272	19.0918	19.2498	19.1275	19.3338	17.7365	19.0175	18.2355	19.1198	19.13				+	8Pa_P			1.84267	0.0106901	+	0.605094	0.279173	0.58726		1.2013	4.00836	0.000483776	1.31467	+	5.14352	0.805826	0.18424	0.727408
26.2812	26.1707	26.1035	25.3554	25.1957	25.1942	25.0024	25.1695	25.2379	25.6211	25.5529	26.8484	26.8848	26.8833	26.5251	26.6659	26.6711	28.1512	28.1702	28.2258	26.9316	26.921	26.9301	26.4607	26.4608	26.4797	Phospho [S70;S252;S253;S256;S398]	+	0.5Pa_P	+	8Pa_P			4.39817	4.00802e-05	+	2.61459	0.00553725	0.933189		3.63799	4.26092	0.000302632	1.66895	+	5.43687	1.38994	0.058911	0.735763
26.2594	26.1652	26.1962	25.9141	25.9127	26.0093	26.2022	26.2207	26.2084	25.6534	25.7056	26.8381	26.8621	26.9093	25.8298	25.8476	25.7921	25.8345	25.7909	25.7933	26.8415	26.9188	26.8615	26.5962	26.6899	26.667	Phospho [S304;S307]							0.567947	0.2144		0.11388	0.806234	0.058828		0.298598	1.12752	0.181276	0.322843		1.90761	0.491628	0.35073	0.264015
16.8353	16.7816	16.8294	15.797	18.1593	18.4913	17.1813	17.7361	17.5938	20.6616	17.087	20.2223	20.5927	20.5205	20.2912	20.0102	17.73	17.2322	17.6654	16.8147	18.0208	16.0205	17.8052	18.2658	16.4536	16.7023	Phospho [S304;S307]	+	0.5Pa_P			+	8Pa_0.5Pa	4.2221	5.25328e-05	+	3.21294	0.00235169	2.37221	+	4.31548	0.045025	0.941407	-0.0471754		-0.125721	3.35615	0.00254275	-2.41938	+
26.0314	26.2824	26.1236	25.6443	25.5523	25.4942	25.7946	25.6867	25.7288	23.0956	23.1382	24.4295	24.4852	24.5651	24.4749	24.2513	24.5873	25.3766	25.4469	25.2645	24.891	24.9649	24.6476	24.3045	24.6715	24.4917	Met-loss+Acetyl [N-Term];Phospho [S58;S101;S104]	+	0.5Pa_P	+	8Pa_P	+	8Pa_0.5Pa	6.38486	0	+	5.58721	2.05128e-05	-1.68696	+	-7.30535	4.46939	0.000214286	-0.919906		-5.68325	2.06356	0.0183741	0.767057
27.1393	27.2537	27.2203	26.8934	26.9678	26.9295	27.3831	27.3514	27.3397	27.74	27.6835	28.5433	28.5651	28.5634	27.4431	27.4093	27.3244	27.1469	27.0997	27.1498	27.7799	27.7354	27.7505	27.2807	27.289	27.2681	Phospho [S16;S102;S105];S17;S64;S74;S79;S86	+	0.5Pa_P			+	8Pa_0.5Pa	2.91547	0.000917391	+	2.75784	0.00446132	0.744765		3.79909	1.18164	0.168553	0.224658		1.9747	1.59581	0.0401019	-0.520107
21.2902	21.3226	21.2366	22.547	22.6355	22.6312	22.4061	22.3418	22.2737	23.8828	23.9591	23.2013	23.2367	23.2339	22.9882	23.0192	23.2424	21.9589	22.3693	22.171	23.1661	23.1587	23.1109	23.2281	23.4101	23.3604	Phospho [S468;T470]	+	0.5Pa_P	+	8Pa_P			3.73467	0.000190476	+	3.90002	0.000586797	1.26936	+	5.11891	2.01596	0.0409086	0.805433		2.93846	1.19551	0.0860474	-0.463931
23.2605	23.235	22.7802	21.29	21.3493	21.3426	20.9898	21.3805	20.9738	20.2056	21.1275	22.5287	22.4185	22.4837	21.7752	21.1266	21.6249	22.9058	22.2701	22.4732	21.4342	21.8014	21.7289	21.4947	21.4456	21.628								0.0960881	0.753426		0.167766	0.722867	-0.183287		-0.421217	0.0648163	0.915204	0.0644682		0.177481	0.334144	0.489026	0.247755
24.2806	24.184	24.202	22.4734	22.5757	22.4948	22.4237	22.4968	22.3469	19.9766	20.734	22.3851	22.41	22.4632	21.7811	21.6637	21.7598	23.1975	23.3184	23.3249	22.599	22.6413	22.6614	21.4037	21.2743	21.429	Phospho [T9]	+	0.5Pa_P					1.97098	0.00802017	+	2.3015	0.00959126	-1.40641	+	-3.28657	0.843938	0.269543	-0.625387		-1.53944	1.0867	0.106391	0.781027
24.5467	24.4524	24.5402	24.1574	24.1701	24.1462	23.7816	23.7163	23.6665	21.9819	21.9185	23.844	23.9288	23.9174	23.2279	23.2059	23.2038	24.0448	24.0495	24.0783	24.0279	23.9958	23.9762	23.9429	23.9473	23.9524	Met-loss+Acetyl [N-Term];Phospho [S51]	+	0.5Pa_P			+	8Pa_0.5Pa	3.06031	0.000661309	+	2.32571	0.00929754	-0.977315		-3.31376	0.546906	0.41912	-0.129118		-1.10892	2.18491	0.0154358	0.848197
25.1101	25.1858	25.296	24.5198	24.6033	24.5707	24.4217	24.4123	24.3763	22.474	22.6545	24.1218	24.1205	24.181	23.7275	23.6432	23.6791	24.5866	24.5428	24.6091	24.6978	24.7147	24.661	24.3279	24.3671	24.4034	Phospho [S38;S138;S157;S165]	+	0.5Pa_P			+	8Pa_0.5Pa	4.51963	3.3195e-05	+	3.36561	0.00183521	-1.14656	+	-4.49106	0.699477	0.328716	-0.176159		-1.33749	3.2013	0.00313924	0.9704
24.73	24.7324	24.9938	24.3852	24.3562	24.2607	23.524	23.6201	23.5114	22.8268	23.0183	24.3257	24.4363	24.4257	23.7068	23.5705	23.7053	24.7966	24.7556	24.7715	24.0777	23.9904	24.0521	23.4315	23.4438	23.3491	Phospho [S77;S106;S139;S140];T107							0.595162	0.200536		0.950991	0.134873	-0.482958		-1.68872	0.249354	0.692226	-0.160627		-0.590387	0.536803	0.319792	0.322331
24.3162	24.1791	24.2347	23.1194	23.0264	23.0794	23.1292	22.9823	23.1273	21.4583	21.6428	23.4071	23.4561	23.2964	22.808	22.8759	22.9465	24.106	24.1919	24.134	23.7875	23.7931	23.8404	23.034	23.029	23.0808	Met-loss+Acetyl [N-Term]					+	8Pa_0.5Pa	1.86458	0.0101119	+	1.36557	0.0624408	-0.729627		-2.20964	0.354662	0.577475	0.20029		0.78853	2.05284	0.0188571	0.929917
24.6228	24.5152	24.5488	25.0059	24.9465	24.9352	24.6793	24.5875	24.6542	24.7763	24.6501	24.4403	24.4034	24.4698	24.5441	24.6495	24.5404	24.568	24.5771	24.5346	24.7805	24.8911	24.9812	24.7191	24.8734	24.8424	Phospho [S139]					+	8Pa_0.5Pa	1.2978	0.0367794	+	1.24528	0.0783372	-0.162493		-2.06319	0.142905	0.814386	0.0302037		0.365388	1.80052	0.0281706	0.192697
24.9397	24.824	24.8782	23.3957	23.3983	23.6428	23.675	23.5315	23.5963	22.8533	22.7569	24.1733	24.1012	24.0703	23.5958	23.5668	23.65	24.7553	24.6704	24.7584	24.5058	24.3176	24.4182	23.8072	23.7821	23.8202	Phospho [S97]					+	8Pa_0.5Pa	1.34334	0.0334261	+	0.67082	0.241766	-0.390868		-1.29949	0.634505	0.365746	0.328214		1.24236	2.13356	0.016492	0.719082
24.5943	24.5027	24.5401	23.0648	23.2638	23.1965	22.6055	22.5694	22.7279	21.5338	21.7947	23.4987	23.5639	23.4051	22.6956	22.7545	22.9165	24.7889	24.743	24.7088	22.9483	22.8553	22.9213	22.5481	22.4767	22.4725								0.594574	0.200738		0.976906	0.128073	-0.681301		-1.72285	0.0539047	0.929638	-0.0668901		-0.149183	0.722865	0.217076	0.614411
25.5162	25.4539	25.4955	23.5222	23.5807	23.603	23.2316	23.1876	23.1704	22.4503	22.2909	23.8955	24.0417	24.0424	23.3347	23.4586	23.4355	25.0405	25.0768	25.0597	24.4232	24.396	24.3815	23.0921	23.1633	23.1762	Phospho [S41;T42]							0.860548	0.102498		0.905137	0.147887	-0.715854		-1.62767	0.0967286	0.875048	0.116476		0.257158	1.37845	0.0602594	0.83233
24.4522	24.4339	24.4258	22.9446	22.844	22.8273	23.4347	23.2772	23.2488	21.1676	21.472	23.0961	23.0188	23.049	22.9753	23.0767	23.1434	24.0714	24.0696	24.1234	23.0344	23.1454	23.1342	23.0114	23.0815	23.1273	Phospho [S71;R111];T107	+	0.5Pa_P			+	8Pa_0.5Pa	1.65404	0.0166737	+	1.61557	0.0383392	-0.918309		-2.50565	0.168164	0.784433	-0.121102		-0.421572	1.58478	0.0408738	0.797207
24.5315	24.5904	24.6122	22.2976	22.4545	22.4486	22.4932	22.5349	22.4974	22.0199	21.9723	23.4173	23.3366	23.3433	22.8761	22.7513	22.7629	23.9392	24.0017	23.9371	23.0461	22.995	22.9901	22.3092	22.1128	22.2153	Phospho [S37;R38]							0.169457	0.611121		0.379759	0.457576	-0.352317		-0.834485	0.0868861	0.888079	-0.101547		-0.233048	0.33929	0.483619	0.25077
24.1598	24.0743	23.9978	23.0014	22.9313	22.9953	22.1511	22.0735	22.1354	21.522	21.4491	23.2734	23.3778	23.333	22.6763	22.7955	22.549	24.2099	24.0898	24.1451	22.8616	22.9105	22.9975	22.3772	22.3532	22.2848								0.40691	0.322306		0.541259	0.322375	-0.435728		-1.10262	0.0745796	0.90483	0.0788515		0.202329	0.703718	0.225494	0.51458
24.4842	24.4547	24.545	24.9222	24.8581	24.9414	24.8338	24.8442	24.7578	21.8444	21.9635	24.1019	23.9446	23.9433	23.6894	23.6996	23.6751	23.8588	23.8029	23.9142	24.5104	24.5148	24.4989	24.6742	24.5328	24.6162	Phospho [S79]	+	0.5Pa_P	+	8Pa_P	+	8Pa_0.5Pa	3.89672	0.000137031	+	3.33521	0.00189706	-1.38021	+	-4.45598	2.13736	0.0328533	-0.413125		-3.07244	2.00589	0.0199479	0.96708
20.8594	19.9426	19.7405	22.337	22.2008	22.1528	22.1546	22.1636	22.1446	19.6776	19.7759	21.4455	21.5373	21.1719	21.6626	21.5403	21.9593	20.6614	19.2256	19.1403	22.463	22.2737	22.6194	21.8664	22.0732	22.236								0.134348	0.674181		0.418068	0.423066	-0.425478		-0.900889	0.0812183	0.896159	-0.126321		-0.218981	0.217607	0.629433	0.299157
24.6295	24.7553	24.6597	23.5576	23.4934	23.3423	23.2157	23.2817	23.1156	21.934	21.4876	23.2263	23.114	23.1058	22.6209	22.8442	22.6942	23.9387	24.0659	24.0155	23.3698	23.25	23.4213	22.9101	22.6956	22.9155	Phospho [S17]	+	0.5Pa_P			+	8Pa_0.5Pa	2.58754	0.00180961	+	2.60714	0.00559583	-1.15506	+	-3.62962	0.706805	0.326614	-0.385405		-1.34803	1.88049	0.0244909	0.769659
24.8077	24.9482	24.864	22.9462	22.8068	22.8202	23.093	23.1068	23.0599	22.7615	22.8846	24.0982	24.0694	24.0989	23.5708	23.6015	23.612	24.5828	24.633	24.5886	23.784	23.7608	23.7622	22.9789	22.9103	22.8929	Phospho [S43]							0.0623998	0.82651		0.0170702	0.970835	-0.018763		-0.0491389	0.15829	0.795889	0.160079		0.399842	0.24132	0.598768	0.178842
23.3709	23.4614	23.4004	21.4585	21.4916	21.6024	21.516	21.4647	21.5129	21.1151	20.994	22.1767	22.1818	22.0348	21.4946	21.3913	21.5718	22.8386	22.9267	22.9715	22.4475	22.4398	22.4811	21.2963	21.343	21.2007								0.630362	0.183131		0.743511	0.206441	-0.52209		-1.40461	0.0677338	0.91233	0.0740403		0.184952	1.17369	0.0895487	0.59613
23.9173	23.8434	23.8782	22.9807	22.8551	22.8729	22.5589	22.5438	22.5177	20.7998	20.9821	23.2172	23.2001	23.0923	22.4221	22.3331	22.367	23.5845	23.5472	23.4754	23.0571	23.0003	23.1179	22.5811	22.4471	22.5579								1.34877	0.0330264	+	1.29156	0.0720158	-0.805843		-2.11991	0.101311	0.868386	-0.0666044		-0.268251	1.27959	0.0726752	0.739239
16.7606	17.7142	17.6563	15.3252	15.8866	16.5508	17.1331	15.8334	17.6091	16.7449	16.3916	16.9595	17.4087	16.9432	16.9319	15.326	18.2971	16.7218	16.9405	17.4161	16.5376	16.7372	18.1499	16.8966	17.3193	17.139								0.238358	0.506511		0.145603	0.757591	0.156543		0.371926	0.551587	0.415161	0.376509		1.11622	0.288981	0.538356	0.219966
24.8322	24.8275	24.8505	23.7895	23.8068	23.8072	23.3042	23.3353	23.25	21.634	21.926	23.8477	23.7793	23.6785	23.0379	22.9635	23.1476	24.4123	24.4064	24.3824	23.6918	23.7464	23.7078	22.6631	22.8939	22.9484	Phospho [T33;R36;S34;S39;S86]	+	0.5Pa_P					1.45118	0.0263234	+	1.7522	0.0290337	-0.976349		-2.6639	0.490682	0.462867	-0.327882		-1.01961	1.00943	0.123971	0.648467
24.912	24.8931	24.9224	23.3241	23.2836	23.0909	23.2435	23.0593	23.0127	22.2605	22.3579	23.8157	23.8668	23.8387	23.2076	23.1946	23.0662	24.4067	24.5182	24.5206	23.7016	23.6871	23.7667	22.9524	22.8675	22.7587	Phospho [S68;T95]							0.545688	0.226749		0.780938	0.19055	-0.548069		-1.45748	0.0605605	0.921342	-0.0624428		-0.166512	0.798233	0.187015	0.485626
23.5788	23.6232	23.4914	23.4454	23.4429	23.3439	22.6941	22.7738	22.6885	21.5274	21.6337	23.3034	23.2765	23.1094	22.6283	22.6194	22.6563	23.7665	23.8342	23.7673	22.9703	22.9751	23.0473	23.2074	23.2112	23.274		+	0.5Pa_P			+	8Pa_0.5Pa	1.98065	0.0078378	+	1.51144	0.0470985	-0.637021		-2.38351	0.260184	0.679294	0.107912		0.611735	1.92572	0.0224062	0.744933
23.8614	23.8628	23.7815	21.7788	21.5877	21.7039	21.8631	21.8171	21.8885	21.3515	21.5561	23.0702	23.1493	23.0355	22.2347	22.233	22.1688	23.5612	23.4857	23.5135	22.2733	22.1288	22.1335	21.5588	21.4298	21.451	Phospho [S142]							0.0144766	0.955919		0.0960746	0.835491	-0.110666		-0.255852	0.0534705	0.930337	-0.0676806		-0.148045	0.0389295	0.926187	0.0429858
25.3443	25.4562	25.3948	24.6892	24.605	24.6076	24.3731	24.3864	24.2875	23.066	23.0762	24.737	24.7749	24.6579	25.3952	25.4214	25.4905	25.6469	25.6334	25.6228	25.1293	25.1315	25.2346	24.3262	24.3831	24.2612	Phospho [S304;T305]							0.390047	0.335785		0.2477	0.613245	-0.216408		-0.587929	0.475516	0.473968	0.247225		0.994956	0.604149	0.277433	0.463633
24.6137	24.7606	24.6923	25.7499	25.708	25.6843	25.5207	25.5614	25.5488	22.6726	22.6304	24.0643	23.9999	24.0508	23.9738	23.9763	23.9477	24.1766	24.1725	24.1166	24.6939	24.7449	24.7114	25.3623	25.3705	25.3804	Phospho [S10;S75];T69	+	0.5Pa_P			+	8Pa_0.5Pa	5.02722	1.04987e-05	+	4.73421	0.000113074	-1.65106	+	-6.15425	1.5338	0.093988	-0.567839		-2.3942	2.82204	0.00563844	1.08322	+
24.4426	24.3299	24.2979	23.1721	22.9487	22.8751	23.2952	23.2106	23.5088	22.6179	22.6755	23.6863	23.795	23.8009	23.4788	23.6418	23.6482	24.1931	24.1951	23.9431	23.8621	23.7409	23.6174	23.2151	23.0024	23.1123	Phospho [S15;S98;T104]							0.182289	0.590103		0.2215	0.645047	-0.146494		-0.535014	0.134834	0.82458	0.0889791		0.347012	0.498806	0.345891	0.235473
22.9798	22.8976	22.9419	22.7157	22.6062	22.573	21.9939	21.9597	21.9033	20.1535	20.3801	21.8174	21.7255	21.5363	21.3721	21.4428	21.4983	22.7367	22.7872	22.6498	22.0522	21.9455	21.8803	22.0965	22.0873	21.7382	Phospho [S94]	+	0.5Pa_P			+	8Pa_0.5Pa	4.23622	5.29301e-05	+	3.71404	0.000922414	-1.26715	+	-4.89779	0.787033	0.289304	-0.288559		-1.4613	2.86492	0.00530144	0.978586
24.7317	24.8076	24.7579	22.7619	22.7565	22.8649	22.6649	22.6211	22.6054	21.9874	21.9084	23.5574	23.4893	23.3736	22.4554	22.5278	22.3799	24.2799	24.3342	24.2992	23.0689	23.0372	23.1553	22.3545	22.2668	22.2985								0.571485	0.212258		0.889144	0.152874	-0.686989		-1.60617	0.142633	0.814638	-0.164148		-0.364773	0.720342	0.218102	0.52284
23.3461	23.1894	23.2516	23.0481	23.0354	23.057	22.0855	22.152	22.0769	19.9817	20.3105	22.4959	22.4339	22.5053	22.1466	21.9487	22.0265	22.5252	22.5162	22.4788	22.3537	22.4538	22.5227	22.4328	22.4856	22.3399		+	0.5Pa_P					2.14069	0.00531066	+	1.869	0.0225967	-1.07355	+	-2.79776	1.15014	0.176661	-0.348134		-1.93575	1.33236	0.0655362	0.725417
22.904	22.942	23.0734	21.5519	21.487	21.2432	21.3232	21.3514	21.2456	20.4166	20.4113	22.5843	22.4647	22.4088	21.7948	21.7852	21.9069	23.0556	23.0309	23.13	22.3737	22.3405	22.3534	21.7627	21.8307	21.7858								0.778042	0.125595		0.178728	0.70631	-0.180836		-0.44506	0.844448	0.269388	0.504641		1.54013	1.16861	0.0905087	0.685477
23.2366	23.3743	23.3972	20.9174	21.1201	21.1657	20.8576	21.0702	21.0252	20.8157	20.9048	21.7775	21.6856	21.6973	21.4368	21.3919	21.3788	23.1177	23.0732	23.0609	21.4565	21.5407	21.3811	21.2002	21.2046	21.1971								0.345287	0.377715		0.451341	0.392471	-0.409963		-0.957038	0.0913346	0.882365	0.118649		0.243994	0.865245	0.163773	0.528611
19.4672	18.9408	18.6344	17.3778	17.0867	17.0574	16.0683	15.875	16.5002	16.97	16.5225	15.5193	16.9652	16.076	16.4913	16.616	16.9269	18.3205	18.4225	17.9227	16.1596	17.6586	16.4767	17.0529	16.1727	15.5905								0.731391	0.141716		1.13006	0.0965121	-0.934414		-1.9197	0.280281	0.657829	-0.359015		-0.650712	0.755194	0.203204	0.575399
23.0082	22.862	22.8684	21.3721	21.4678	21.5224	20.0442	19.8664	20.2322	21.1345	20.9709	22.2963	22.3806	22.2194	21.8454	21.7288	21.8566	23.2532	23.2179	23.2606	22.6633	22.7505	22.7207	22.0712	21.8704	21.9154						+	8Pa_0.5Pa	1.61683	0.0181847	+	0.30606	0.541135	0.332513		0.700657	1.67318	0.0748676	1.16438	+	2.55417	2.1724	0.0155611	0.831869
23.1264	22.873	22.9145	22.2896	22.1739	22.169	22.1072	21.9766	22.2806	20.23	20.2313	22.5178	22.0642	22.4325	21.8371	21.7843	20.9712	22.2905	22.2597	22.2966	22.0681	22.2616	22.0776	21.3122	21.5448	21.5154		+	0.5Pa_P					1.77367	0.0125879	+	1.80775	0.025665	-0.925964		-2.72771	1.62189	0.081046	-0.476024		-2.49562	0.700133	0.227496	0.449939
26.0386	25.996	25.9938	24.1116	24.3046	24.2736	24.4121	24.2064	24.2705	23.8532	23.9659	25.2902	25.284	25.3372	24.8615	24.5988	24.5909	25.6711	25.7004	25.6585	25.157	25.1644	25.1235	24.2498	24.3052	24.5123	Met-loss+Acetyl [N-Term];Phospho [S233;S295]							0.217868	0.534794		0.129058	0.783067	-0.122544		-0.334112	0.261073	0.678285	0.214998		0.613477	0.599484	0.28015	0.337542
25.4564	25.4724	25.4579	25.3172	25.3692	25.195	25.1911	25.3609	25.1996	22.5961	22.6296	24.2492	24.1937	24.283	24.2544	24.4234	24.4485	25.0831	25.3198	25.2168	25.0984	25.1211	25.0468	25.4369	25.5095	25.3522		+	0.5Pa_P			+	8Pa_0.5Pa	6.00875	0	+	4.18582	0.000361644	-1.45078	+	-5.46506	0.713405	0.323465	-0.0927957		-1.3575	3.84209	0.0010989	1.35798	+
26.189	26.2012	26.2109	24.2874	24.2525	24.305	24.4963	24.4657	24.5744	24.8664	24.9078	25.3031	25.245	25.2018	25.2784	25.2871	25.2538	26.2094	26.1793	26.1627	25.4978	25.5032	25.5004	25.0633	24.9828	24.9643	Met-loss+Acetyl [N-Term]							0.777947	0.125575		0.213656	0.655657	0.169884		0.518863	0.906501	0.247531	0.564548		1.62348	1.24283	0.0784763	0.394664
25.8735	25.8614	25.8626	24.251	24.2747	24.2507	24.1187	24.1055	24.0883	23.2153	23.3055	25.0101	24.981	25.036	24.3059	24.3299	24.2685	25.557	25.5407	25.5311	24.9537	24.9178	24.8955	23.9788	23.9759	24.0256	Phospho [S149;T224;T225]							0.465756	0.277034		0.562142	0.307671	-0.436424		-1.13529	0.0786103	0.899418	0.0766193		0.212462	0.818981	0.179773	0.513043
25.9839	26.0757	25.9917	24.9758	24.991	25.0047	24.6081	24.5885	24.4638	23.0571	23.1069	24.9613	24.9488	24.8626	24.3445	24.3305	24.3602	26.0412	26.0116	26.029	25.025	24.9816	24.9685	24.2956	24.3771	24.4345		+	0.5Pa_P			+	8Pa_0.5Pa	1.65531	0.0166167	+	1.8112	0.0255408	-0.940551		-2.73166	0.064722	0.914793	-0.0576835		-0.177239	1.55555	0.0436258	0.882867
20.6405	20.6881	20.5571	18.5947	17.8933	18.3651	18.4643	18.3582	18.5264	17.7608	15.7647	19.9024	19.9867	19.9432	18.311	18.9254	18.9327	20.29	19.9863	20.4459	19.4678	19.2825	19.4843	18.0797	17.752	18.0122								0.18436	0.587054		0.298346	0.548604	-0.429989		-0.686129	0.0560926	0.92627	0.0792179		0.154903	0.389874	0.433964	0.509207
26.3568	26.3542	26.3748	24.4978	24.4938	24.5806	24.418	24.3553	24.4253	22.1915	22.1221	24.0479	23.9585	23.8787	23.1517	23.1245	23.2205	26.9616	26.976	26.9728	25.7961	25.7708	25.746	25.1076	25.2066	25.1582		+	0.5Pa_P			+	8Pa_0.5Pa	5.54712	0	+	3.36176	0.00184673	-1.88324	+	-4.48661	1.28646	0.141687	0.871015		2.10236	5.58236	0	2.75426	+
24.3735	24.1331	24.3302	23.9639	24.5239	24.1444	24.1085	24.1875	24.2149	21.0612	21.0367	23.2251	23.4223	23.4586	22.762	22.8151	22.9704	24.0382	24.0224	24.0058	23.9309	23.8041	23.7739	23.4792	23.5354	23.4956		+	0.5Pa_P	+	8Pa_P	+	8Pa_0.5Pa	4.74307	2.77778e-05	+	3.70128	0.000938166	-1.62607	+	-4.88273	3.48478	0.00159268	-0.4327		-4.55053	2.51942	0.00913874	1.19337	+
20.0611	19.8382	20.1112	19.4568	19.0836	18.4156	19.5816	19.9491	19.3971	16.3921	16.7599	18.4282	17.5182	18.281	18.6149	17.4022	16.7845	18.8656	17.9438	19.1753	17.6373	18.1763	17.6885	19.7687	18.8461	18.8809		+	0.5Pa_P	+	8Pa_P	+	8Pa_0.5Pa	4.55627	2.53165e-05	+	4.56438	0.000181818	-2.02118	+	-5.937	2.31554	0.0239315	-0.9902		-3.26786	1.78364	0.028976	1.03098	+
22.0122	22.0435	21.9764	21.8265	21.6932	21.727	21.586	21.5507	21.6622	19.9427	19.9002	20.7755	19.8501	20.2267	21.2296	21.3235	21.5393	20.9713	20.6334	20.9725	20.7742	20.6233	20.8336	20.0669	20.3837	20.8258	Phospho [S466;R496];S483;S486;S493;T468	+	0.5Pa_P	+	8Pa_P			5.05961	0	+	3.7159	0.000917749	-1.18798	+	-4.89998	7.29073	0	-1.11035	+	-9.55977	0.116068	0.786208	0.0776323
24.2543	24.2093	23.8548	22.3549	22.5854	22.3517	22.5636	22.7423	22.5002	20.1538	20.4511	22.6087	22.4085	22.4716	21.6038	21.9539	21.6423	23.2057	23.0656	23.0314	22.0056	22.0389	22.1223	21.5343	21.6633	21.6135		+	0.5Pa_P					2.21323	0.00448243	+	2.31119	0.00949115	-1.38457	+	-3.29745	1.42203	0.113073	-0.792899		-2.26377	0.83263	0.17509	0.591673
22.0669	22.5891	22.2615	20.7642	20.4882	20.9664	20.4682	20.2298	20.5485	19.2182	19.1195	22.2029	21.5918	22.1883	20.4992	20.3195	20.6667	21.817	21.6193	21.8839	21.2387	21.8826	21.5125	21.0619	21.0169	21.2391								0.635441	0.180671		0.381452	0.455849	-0.427887		-0.837461	0.47915	0.471046	0.320992		1.00088	1.02918	0.118971	0.748879
19.0842	19.0008	18.4519	18.8897	19.1676	19.4419	19.0297	19.5813	19.1564	19.3493	18.7934	18.4266	18.3668	18.3178	19.3618	18.8159	19.0708	19.6221	19.6483	19.6636	20.2718	19.3181	20.044	19.7234	19.7382	19.6242	Phospho [S19]			+	8Pa_P	+	8Pa_0.5Pa	4.49111	3.27198e-05	+	0.830655	0.17132	-0.276471		-1.52652	3.54058	0.00140334	0.650021		4.61289	4.1635	0.000371429	0.926492
21.9683	22.0112	21.9445	23.2719	23.0848	23.1001	22.6874	22.901	22.811	24.2707	24.3087	23.8481	23.8115	23.8572	24.2447	24.233	24.1464	23.107	22.6718	22.8225	23.5524	23.5031	23.3885	23.5765	23.56	23.6596	Phospho [S152;S216;S217;S254;S330;S334;S340;S342;S344];T208	+	0.5Pa_P	+	8Pa_P	+	8Pa_0.5Pa	6.20728	0	+	5.52419	2.01005e-05	1.44778	+	7.21657	2.2116	0.0288407	0.673447		3.15401	4.04047	0.000509554	-0.774335
18.7201	18.7861	18.709	18.9905	18.9412	20.0795	17.9951	18.4014	18.2193	15.8588	19.4428	18.4241	18.6838	18.7693	17.7563	18.5816	18.1082	18.8625	18.6243	18.8112	18.1386	15.8062	15.861	18.7827	18.5349	18.5026	Phospho [S322]							0.574409	0.210865		0.705338	0.224091	-0.557144		-1.34983	0.944534	0.234036	-0.768701		-1.6737	0.146494	0.733529	-0.211558
17.7383	17.4868	17.257	17.3513	19.1173	18.045	16.4407	19.1804	19.1706	19.9249	19.4886	17.4053	18.8068	16.2016	17.2802	18.9953	17.5131	18.3112	17.7127	16.936	17.044	17.5969	17.8531	16.6242	16.2983	17.4349	Phospho [S323]							0.758824	0.131758		0.162204	0.730966	0.225568		0.408987	0.963335	0.227872	-0.66403		-1.69831	1.06775	0.110602	-0.889598
22.36	22.4004	22.4127	23.3456	23.3041	23.3224	23.4632	23.4174	23.3654	23.8928	23.8358	23.0658	23.1077	23.0976	23.6156	23.562	23.5153	22.5884	22.6721	22.7209	23.553	23.6467	23.7798	23.7846	23.7389	23.8163	Phospho [S144;R350;S354]							0.768719	0.128391		1.21328	0.0829357	0.418135		2.02368	0.695936	0.330809	0.323309		1.33238	0.172049	0.691527	-0.0948257
19.8575	19.7528	19.4229	17.2031	18.3628	16.1	19.0813	18.4864	19.3865	16.0679	17.711	18.6117	18.548	18.5967	16.7673	18.1879	17.3454	19.1626	18.1926	17.3965	20.0325	20.0772	19.8964	19.2332	19.835	19.3951						+	8Pa_0.5Pa	1.62018	0.0180642	+	0.918537	0.144218	-0.898657		-1.6456	0.60205	0.386822	0.618646		1.19367	2.37517	0.0111254	1.5173	+
22.3582	22.5531	22.6897	18.5626	18.7333	17.2583	19.097	18.597	18.8749	16.0758	17.5299	18.5398	17.7677	18.8785	16.4731	16.7581	16.7493	21.7143	21.5116	21.4368	15.9759	17.3362	16.8069	16.262	16.4732	17.2774	Met-loss [N-Term]	+	0.5Pa_P					1.32752	0.0344747	+	2.14467	0.0126807	-2.51171	+	-3.11017	0.771113	0.296948	-1.54774		-1.43913	0.493917	0.34921	0.963976
20.419	20.5114	19.9807	17.3763	17.2083	15.9305	18.6744	18.0663	17.6439	19.117	19.9898	21.9124	21.9677	22.1161	21.5175	21.324	21.4013	22.5938	22.5542	22.628	22.0184	22.15	22.0123	19.8956	19.7384	19.9793		+	0.5Pa_P	+	8Pa_P			4.04272	7.59931e-05	+	3.03873	0.00292333	2.7448	+	4.11674	3.49727	0.0015463	3.08436	+	4.56447	0.253316	0.582786	0.339567
22.6564	22.9818	22.3382	23.9963	23.9256	23.8851	24.0412	24.0948	24.0907	23.4851	23.3875	23.8142	23.8529	24.0355	23.7488	23.9743	23.6824	22.7639	22.7054	22.6142	23.2868	23.5091	23.5917	23.4796	23.3868	23.3707	Phospho [S25;S29]					+	8Pa_0.5Pa	1.13782	0.0536748		0.327372	0.515183	0.190901		0.740255	0.733086	0.314683	-0.366883		-1.38557	2.57742	0.00845369	-0.557784
24.7355	24.6548	24.6164	22.3196	22.0786	22.0297	22.5535	22.7264	22.4949	22.0886	22.0676	23.3848	23.3713	23.2322	22.989	23.2663	23.1492	24.6061	24.6678	24.6711	23.2913	23.3272	23.3409	22.5828	22.7782	22.9698	Phospho [T15]							0.47078	0.273642		0.167306	0.723227	-0.19075		-0.420209	0.436848	0.508567	0.447324		0.930933	1.0572	0.112816	0.638074
22.9979	22.787	23.2244	22.1257	21.7378	21.5528	22.5119	22.0862	22.3917	20.7887	20.7222	22.6545	22.6121	22.1242	22.3812	21.644	22.2932	23.4298	23.4082	23.1499	22.841	22.2552	22.9891	22.5231	22.6296	22.7789						+	8Pa_0.5Pa	2.08544	0.00608314	+	0.786994	0.188096	-0.476991		-1.46596	1.38882	0.119675	0.509922		2.22457	2.37327	0.011109	0.986914
24.4245	24.3735	24.1734	23.0146	23.1648	23.1905	23.046	23.2985	23.0262	21.8881	21.7607	22.3788	22.4814	22.335	22.8461	22.6255	22.7061	24.3201	24.289	24.2302	22.9256	23.0429	23.0017	23.2926	23.3325	22.9637		+	0.5Pa_P			+	8Pa_0.5Pa	3.49107	0.000308989	+	3.4294	0.00155854	-1.14584	+	-4.56486	0.0433245	0.943897	-0.0348481		-0.121181	3.31314	0.00271329	1.11099	+
19.8138	19.8645	19.6193	13.8392	17.9498	17.1934	17.9207	18.7376	18.127	19.4669	20.099	18.2929	18.3587	18.6242	18.9898	17.6337	17.7247	18.9754	18.9745	19.0177	18.256	16.8875	17.3987	17.0539	17.3337	16.5716								0.344819	0.378116		0.326334	0.516219	0.530353		0.738344	0.163227	0.790266	-0.288474		-0.410742	1.06033	0.112022	-0.818827
21.1139	21.2726	20.337	20.5768	16.4968	19.3171	17.2803	15.93	18.1875	18.3911	18.2303	21.4692	22.0725	21.5293	21.1357	21.35	20.6242	22.6108	22.6255	22.4113	21.5102	21.3394	21.2001	21.0672	20.2005	20.2995				+	8Pa_P			2.14519	0.00528582	+	1.11063	0.100265	1.65453		1.89515	2.42712	0.0194993	2.52808	+	3.38976	0.802918	0.185227	0.873549
24.7011	24.8423	24.7713	25.911	25.9322	25.9112	25.6399	25.7245	25.7583	25.9133	25.9041	25.158	25.2216	25.1773	25.5385	25.6497	25.644	24.8612	24.8538	24.8436	25.4612	25.4498	25.439	25.5547	25.6155	25.6028	Phospho [S264;R280;R545;S265;S277;S278;S282;S283;S336;S342;S343;S548;S664;S665;S668;S679;S682;S683;S687;S710;S711];T337;T341;T546;T663;T675;T686;T689							0.303977	0.423498		0.106043	0.820137	0.0600632		0.279933	0.360472	0.572651	-0.167808		-0.798911	0.766928	0.198798	-0.227871
18.7289	17.4473	18.9161	19.6726	20.2163	20.0503	19.8667	19.7989	19.8738	20.3212	20.9024	20.2358	20.3519	20.6083	20.4236	20.7354	20.3803	19.923	19.5729	20.0481	20.0806	20.1863	19.593	19.6109	19.9995	20.1375	Phospho [S415;R1332];S1325;S1327;S1329;S418;T1324;T1331	+	0.5Pa_P			+	8Pa_0.5Pa	2.69982	0.00147389	+	2.40055	0.00806047	1.09808	+	3.39776	0.935793	0.2367	0.508962		1.66221	3.85199	0.00110112	-0.58912
22.7628	22.3188	23.0711	21.0493	21.2661	21.4341	22.9574	22.2437	22.1772	22.0766	21.9745	23.554	23.277	23.1469	22.8666	22.9541	23.4236	22.0554	21.9765	22.245	22.7494	23.04	22.964	23.1578	22.6795	22.6718	Phospho [S35;R97;S241;S54;S62;T251];T91							1.339	0.0336918	+	1.46912	0.0513731	0.766876		2.33344	0.928918	0.2393	0.473188		1.65316	0.592302	0.284723	-0.293687
21.9191	21.8529	21.4677	18.1793	18.0251	18.6082	18.3893	18.7405	18.8264	20.5885	20.0723	22.6052	22.6298	22.5744	20.7861	21.3724	21.4659	22.3505	22.1465	22.3558	21.902	21.7946	21.9605	19.9431	20.2228	20.1034	Met-loss+Acetyl [N-Term];Phospho [S33;R95;S199;S239;S365];S52;S60;T106;T120;T126;T201;T202;T203;T229;T249;T89	+	0.5Pa_P	+	8Pa_P			2.25546	0.00411852	+	1.94234	0.0193911	1.95533	+	2.88129	1.94828	0.0456107	1.8634	+	2.86337	0.0685104	0.869842	-0.0919242
30.1779	30.2252	30.1656	28.8766	28.9008	28.9028	28.9695	28.9893	28.9963	28.3354	28.2996	30.0246	30.009	30.0201	29.2711	29.3108	29.3184	30.3292	30.3194	30.3225	29.8859	29.8834	29.8574	29.4207	29.405	29.3985	Met-loss+Acetyl [N-Term];Phospho [S14;R95;S199;S239;S33;S365];S52;S60;T106;T120;T126;T201;T202;T203;T229;T249;T89							0.948601	0.0834882		0.0355552	0.938022	-0.0323855		-0.100354	1.26419	0.147203	0.513113		2.07547	1.19306	0.0864314	0.545499
22.1537	22.1283	22.0872	22.6463	22.7096	22.7496	22.7796	22.9143	22.8985	23.7685	23.8439	23.3107	23.1152	23.1681	23.6799	23.6542	23.667	22.5369	22.4897	22.566	23.4252	23.3364	23.4679	23.211	23.22	23.2728	Phospho [T351;R585;R589;S352;S353;S363;S367;S431;S435;S450;S452;S458;S586;S587;S655];T429;T433;T451	+	0.5Pa_P	+	8Pa_P	+	8Pa_0.5Pa	4.3804	3.97614e-05	+	4.83372	8.92193e-05	0.962912		6.28324	1.89826	0.0495469	0.495423		2.80766	1.80157	0.0281341	-0.467489
17.2471	17.2827	18.6144	16.4449	17.2361	16.7977	15.9934	17.9491	17.9322	15.9192	15.1202	18.138	16.9873	18.8026	17.0203	17.4133	16.549	17.9326	18.0859	18.1269	17.6082	17.4883	17.5234	17.1694	16.9743	17.6996								0.499566	0.254478		0.247081	0.613591	-0.283777		-0.586697	0.575621	0.402226	0.345665		1.15338	0.828397	0.176554	0.629442
21.927	21.952	22.0058	21.9024	21.8324	21.9935	21.8292	21.6778	21.9617	21.825	21.8632	22.1791	21.9398	21.7839	21.8499	21.8924	22.0036	21.6084	21.5532	21.7446	22.3054	22.4372	22.4078	22.3445	22.2592	22.0259	Phospho [R230;S233]							0.662159	0.169459		0.133309	0.776944	0.0191522		0.343916	0.778488	0.293828	0.178278		1.44942	0.605309	0.277012	0.159125
21.5729	21.7142	21.6935	19.0895	20.4951	19.1436	19.916	20.6053	20.5438	18.6282	17.1324	18.7488	19.3965	18.6936	18.661	19.737	18.8993	21.1783	21.2611	21.1734	20.3369	20.6622	20.4553	20.5399	20.3981	19.1881		+	0.5Pa_P			+	8Pa_0.5Pa	3.89044	0.000136585	+	3.00531	0.00307246	-1.79331	+	-4.0788	0.0417196	0.946412	0.0466162		0.116884	4.16056	0.000368794	1.83993	+
22.5589	22.6746	22.609	21.3248	21.9701	21.9178	22.0685	21.91	22.0347	18.8286	18.9328	21.3514	21.3633	21.745	21.2639	20.8646	21.1583	22.7676	22.647	22.3824	22.0384	21.9946	22.3951	22.0179	22.6485	22.626	Met-loss+Acetyl [N-Term]	+	0.5Pa_P			+	8Pa_0.5Pa	3.9917	0.000101523	+	2.48927	0.00684878	-1.43023	+	-3.49731	0.846707	0.268821	0.272112		1.5432	3.21301	0.00307692	1.70234	+
22.8942	22.0834	22.5322	21.3683	21.0584	21.4058	20.5087	21.0361	20.7923	17.7997	17.4554	20.6325	20.2589	20.4942	19.6614	19.9488	20.1743	22.1276	21.3268	21.9695	21.3847	21.1148	20.9042	20.5634	20.5538	19.5756		+	0.5Pa_P			+	8Pa_0.5Pa	3.07693	0.000635213	+	2.88129	0.00370303	-1.96679	+	-3.93834	0.627015	0.370957	-0.46211		-1.2312	2.09192	0.0177416	1.50468	+
19.0311	17.3766	17.4134	15.6148	19.6734	16.1234	19.8547	19.4281	19.7532	17.1022	18.0534	19.8927	19.7213	19.6759	19.0032	16.4261	16.9053	17.1927	17.4344	17.0839	16.767	17.4069	17.7176	16.0327	19.2829	16.9173								0.638378	0.179196		0.0456011	0.92052	0.0954505		0.12739	0.816587	0.277405	-0.937002		-1.5021	1.06356	0.111334	-1.03245
22.9057	22.8378	22.762	22.2161	21.987	22.0557	21.8394	21.8717	21.8254	19.8258	20.3185	22.291	22.1196	22.0069	21.248	21.1932	21.2423	22.6401	22.5324	22.4508	22.4579	22.5319	22.5576	21.8788	21.611	21.827	Met-loss+Acetyl [N-Term]	+	0.5Pa_P			+	8Pa_0.5Pa	2.53126	0.00211874	+	2.00238	0.0170168	-0.974974		-2.94941	0.0371002	0.952139	0.020763		0.104437	2.14438	0.016183	0.995737
20.4282	20.7698	20.874	19.0036	19.2415	19.6246	19.5895	18.9049	19.0388	18.8928	19.0053	19.9532	20.2478	19.6028	19.6266	19.1996	18.606	20.8163	20.836	20.4188	19.1123	19.5055	19.4325	19.6935	18.6744	19.2607								0.270914	0.463708		0.468144	0.37755	-0.327686		-0.984897	0.0295641	0.962447	0.0305691		0.0838812	0.529873	0.323664	0.358255
19.0452	19.14	19.2557	18.2552	18.225	18.7545	18.3272	18.3807	18.3943	16.5937	16.6229	18.6335	18.1664	18.4572	16.6474	17.5959	17.546	18.3289	18.8912	22.1979	18.6635	18.9491	18.7956	17.8896	17.9675	18.3076		+	0.5Pa_P			+	8Pa_0.5Pa	1.81314	0.0114813	+	2.50685	0.00661255	-1.10909	+	-3.51704	0.224886	0.716126	0.245905		0.541211	1.62145	0.0384215	1.355	+
23.2935	23.4838	23.4969	21.7616	21.3705	21.682	21.1629	21.2775	21.8006	20.0533	20.0208	21.8509	21.959	21.8641	21.4596	21.8518	21.2508	22.6791	22.9936	22.6476	22.37	22.1716	22.4382	22.0305	22.0695	22.1611	Met-loss+Acetyl [N-Term]					+	8Pa_0.5Pa	1.77774	0.0124862	+	1.15489	0.092399	-0.85892		-1.95092	0.316049	0.616499	0.247988		0.718177	2.74735	0.00631808	1.10691	+
23.8	23.8486	23.9146	22.0595	22.1159	22.0479	22.3493	22.2901	22.2553	21.9203	21.8517	23.0557	23.0593	23.0847	22.3736	22.4589	22.5178	23.3883	23.4734	23.4992	22.833	23.247	23.0455	22.1531	22.2051	22.2035	Phospho [S118]							0.259464	0.478294		0.250281	0.610455	-0.202115		-0.593058	0.180641	0.768737	0.151875		0.448623	0.710325	0.222253	0.353989
23.5435	23.4367	23.58	22.0946	21.8304	21.8986	22.4722	22.3225	22.2678	21.4668	21.2994	23.0363	22.9106	22.594	22.1465	21.662	21.9632	22.6467	22.8644	22.6185	22.2442	21.8661	21.9846	21.9369	21.8924	21.9895								0.612097	0.191929		0.743871	0.206323	-0.470286		-1.40513	0.741461	0.311342	-0.378119		-1.39744	0.139661	0.743315	0.0921672
21.0653	20.8785	20.7402	21.4219	21.2218	21.5299	21.3026	21.3075	21.1346	21.4873	21.2067	21.1248	21.2447	21.1775	21.2276	21.1824	21.2004	20.6871	20.8693	20.5457	20.5684	20.5215	20.5687	20.5384	20.4706	20.7101	Phospho [S98;S709;S711]			+	8Pa_P	+	8Pa_0.5Pa	6.79907	0	+	0.228988	0.636817	0.0533609		0.550297	4.77603	4.8e-05	-0.569182		-6.05337	7.80134	0	-0.622543
21.9162	21.3239	22.2356	22.188	22.0853	22.2462	22.1669	21.888	22.122	20.4509	20.3434	21.3653	21.384	21.3549	20.6599	20.7582	20.8272	21.1398	21.1005	20.7419	21.3068	21.6029	21.2918	21.8376	21.365	21.5406	Phospho [S187]	+	0.5Pa_P	+	8Pa_P	+	8Pa_0.5Pa	5.51564	0	+	4.97331	8.16327e-05	-1.12615	+	-6.46642	3.72929	0.00092876	-0.693914		-4.82517	1.52271	0.0462867	0.432238
22.2058	22.2211	22.3971	19.9499	19.3074	19.3319	19.5657	19.5072	19.9741	18.1069	17.745	21.2066	21.0399	20.9768	19.7225	19.8869	20.3613	22.0233	22.0603	22.0573	21.323	21.4647	21.0219	19.8458	19.9266	20.0968	Met-loss+Acetyl [N-Term]							0.842224	0.107281		0.443393	0.399454	-0.614814		-0.943747	0.534188	0.427826	0.595502		1.08899	1.36357	0.0619746	1.21032	+
18.9956	18.941	19.1659	17.1935	16.8835	16.5654	16.8746	16.9904	17.0726	17.6577	17.637	19.2008	19.2621	18.956	18.5546	18.5104	18.5703	19.9176	19.855	20.0695	19.4934	19.1641	18.8875	18.213	17.8576	17.8891				+	8Pa_P			2.0543	0.00655689	+	1.28593	0.0727769	0.912249		2.11303	2.12299	0.0338008	1.40714	+	3.05662	0.687777	0.233421	0.494892
20.968	21.0414	20.9674	19.1237	19.4235	19.2514	18.5346	19.3676	19.1276	16.0789	15.9841	20.0648	20.0381	19.8614	19.3459	19.3837	19.5922	21.0348	21.4773	20.8938	21.2527	20.4257	20.6029	19.3649	19.4258	19.5533						+	8Pa_0.5Pa	1.48722	0.0241973	+	0.770904	0.19427	-0.962507		-1.44338	0.92513	0.240272	0.691778		1.64816	1.67817	0.0347433	1.65428	+
16.8056	17.101	17.0827	17.0076	16.0461	17.6143	15.3683	16.4943	16.5062	17.6063	17.1279	17.8126	17.5266	17.4847	16.0936	16.7992	16.9261	16.1858	16.8864	16.5432	18.7239	15.9947	16.9487	17.2522	16.5223	16.9745								0.473528	0.271794		0.941764	0.137585	0.50254		1.67651	0.277585	0.661488	0.222831		0.64553	0.376251	0.447337	-0.279709
17.2143	17.135	17.3671	16.4772	18.5938	15.8656	17.8033	16.9069	16.1913	16.4568	17.7629	17.502	18.4709	16.8984	18.0501	18.0391	16.3546	18.9982	16.444	18.3053	19.3981	18.5975	18.7139	19.067	19.2405	19.4556				+	8Pa_P	+	8Pa_0.5Pa	2.86899	0.00101594	+	0.454671	0.389923	0.380245		0.962586	2.91884	0.00718367	1.62952	+	3.92616	2.02887	0.0195756	1.24928	+
20.9473	20.8225	20.9364	21.3702	21.2754	21.6093	21.9563	21.7808	21.4487	21.2212	21.375	21.0333	21.2902	21.1433	21.4398	21.355	21.486	21.0865	21.5881	21.0652	21.7066	21.684	21.5048	21.2251	21.3428	21.3303	Met-loss+Acetyl [N-Term];Phospho [S40;S41;S43];T42							0.110593	0.722695		0.149277	0.751699	-0.0566796		-0.380202	0.105405	0.864201	0.0429463		0.278092	0.47567	0.36265	0.0996259
24.5111	24.6341	24.6816	23.5999	23.4099	23.5201	23.5725	23.4413	23.4771	22.1132	22.12	23.5875	23.4511	23.7658	22.8714	23.0804	23.1454	24.0958	24.0752	24.129	23.8153	23.8964	23.8763	23.222	23.097	23.1597	Met-loss+Acetyl [N-Term];Phospho [S4]	+	0.5Pa_P			+	8Pa_0.5Pa	2.07142	0.00635064	+	2.0309	0.0158715	-0.855112		-2.9817	0.308312	0.624609	-0.164536		-0.70378	1.77525	0.0293956	0.690577
21.3461	20.9194	21.0396	22.2671	22.038	22.0508	22.5882	22.1688	22.4436	22.1967	22.0964	22.3261	22.427	22.4373	22.7627	22.8169	22.9175	21.7008	21.5888	21.8681	21.3935	21.9822	21.7949	20.5066	21.4449	21.6781	Phospho [S780;R1040;R2673;S1038;S1042;S2125;S2533;S2535;S2671;S2674;T2676]	+	0.5Pa_P			+	8Pa_0.5Pa	2.79835	0.00118718	+	1.69728	0.0326405	0.624053		2.60053	0.663934	0.348231	-0.322635		-1.28582	3.92181	0.000828402	-0.946688
23.4291	23.372	23.3805	21.431	21.3917	21.4079	21.4041	21.4857	21.5949	21.2889	20.9281	22.5451	22.4322	22.7247	22.1008	21.9506	21.8176	23.2108	23.2562	23.3081	22.8277	22.7942	22.6436	21.7778	21.7337	21.6006								0.579874	0.207942		0.120315	0.796248	-0.12617		-0.313755	0.59911	0.389023	0.472873		1.18922	1.09086	0.105687	0.599043
16.7568	18.7394	17.7372	18.1539	16.8764	17.8343	17.4467	16.2517	16.1443	17.5359	15.7689	15.3674	17.6939	19.7472	17.2429	18.1062	17.8758	20.4717	20.7041	20.567	19.712	18.8788	19.0247	18.9639	17.0243	18.5123				+	8Pa_P	+	8Pa_0.5Pa	2.73823	0.00134	+	0.0595252	0.899327	0.0905239		0.164006	3.023	0.00562183	1.99091	+	4.0402	2.10393	0.0174607	1.90038	+
21.4523	22.3902	21.4924	21.5956	21.017	20.9186	21.2505	21.0777	21.7126	20.7121	20.5394	20.9429	20.8033	21.2109	22.0365	22.1239	21.4175	21.3933	21.7033	21.8564	22.0198	21.9424	22.1224	21.5458	21.0547	20.9802	Met-loss+Acetyl [N-Term]							0.584816	0.205531		0.376144	0.460933	-0.210796		-0.828114	0.438469	0.50771	0.190157		0.933653	0.904498	0.150803	0.400952
25.452	25.4539	25.4717	23.9313	23.8736	23.9234	24.3824	24.3197	24.3291	22.7191	22.7643	24.6284	24.6995	24.7482	23.996	23.9762	23.974	25.0901	25.0721	25.0601	24.9419	25.057	25.177	24.4907	24.4673	24.4068	Met-loss+Acetyl [N-Term];Phospho [S154;S183]					+	8Pa_0.5Pa	1.70319	0.0148743	+	0.988011	0.125273	-0.632564		-1.7374	0.574679	0.402716	0.291768		1.15194	2.20806	0.0147679	0.924332
22.8921	22.8217	22.8658	20.1234	20.2919	20.1792	19.9401	19.9944	20.0991	20.152	20.3802	22.0242	21.8371	21.9646	21.7054	21.47	21.7658	22.8717	22.7651	22.7273	22.4453	22.5156	22.248	20.7538	21.0257	20.9527	Met-loss [N-Term]							0.856405	0.103485		0.312172	0.534259	0.389348		0.712093	1.08996	0.19179	1.01084		1.86054	0.876586	0.160004	0.62149
17.5546	17.8362	17.8526	15.3959	17.1253	18.2992	17.1227	15.9602	17.1727	17.8702	16.3674	17.1769	19.2658	19.201	17.3275	16.5053	17.0196	19.4204	19.4874	19.3702	17.0558	17.6747	17.3422	16.8655	17.2091	18.3061								0.725952	0.143758		0.415501	0.425811	0.445122		0.896499	1.16713	0.172147	0.934677		1.95678	0.426107	0.402284	0.489555
22.7638	22.2885	22.6824	21.1508	21.1599	21.3999	21.2148	20.9644	21.2323	18.3068	17.9963	20.8191	20.8203	20.8697	19.8138	20.2947	19.3293	21.8737	22.0554	22.0527	21.1506	21.1489	21.2616	18.8874	19.5826	19.6362		+	0.5Pa_P					2.36526	0.00322019	+	3.01561	0.00302913	-1.86951	+	-4.09049	0.992185	0.221067	-0.800872		-1.73579	1.10335	0.103178	1.06863
18.8334	16.5039	18.2221	16.9075	15.6044	17.5061	18.594	18.3992	18.962	18.778	15.4124	16.3485	17.4442	18.1694	18.115	17.8512	18.3136	16.7403	15.9782	16.6123	17.4351	18.5053	17.798	16.0291	16.7873	17.2738								0.460962	0.28004		0.117671	0.800742	-0.171819		-0.307546	0.805465	0.281197	-0.708162		-1.4868	0.558473	0.305704	-0.536343
22.8897	23.0947	23.0739	22.4474	22.4809	22.3419	22.5045	22.5399	22.5244	22.296	22.5326	22.3866	22.464	22.5154	22.5436	22.5255	22.4394	22.95	22.9288	22.7075	22.6454	22.3188	22.6207	22.7561	22.633	22.6132	Met-loss+Acetyl [N-Term];Phospho [S9]					+	8Pa_0.5Pa	1.10343	0.0583041		1.06083	0.109564	-0.19235		-1.83169	0.102002	0.868078	0.0306967		0.269916	2.10969	0.0173053	0.223046
20.5617	20.5062	20.5481	17.6661	16.01	17.4233	17.8566	17.7586	17.7739	18.5394	16.4927	19.3649	19.2469	19.028	17.341	17.8278	18.2476	19.7796	19.8739	20.0345	18.3429	18.1791	18.922	18.8805	17.4492	17.0934	Met-loss+Acetyl [N-Term]							0.122301	0.69762		0.109661	0.814144	-0.195029		-0.28858	0.165319	0.787884	0.27228		0.41534	0.436581	0.394417	0.467308
25.5721	25.5014	25.5665	26.5105	26.58	26.5474	25.8478	25.7806	25.8246	26.9634	27.0583	26.8631	26.8851	26.944	27.0974	27.0258	27.0846	26.2822	26.2842	26.2398	27.2185	27.2247	27.2109	27.117	27.0988	27.0438	Phospho [T89;S308;S310;S424];S91;T307	+	0.5Pa_P	+	8Pa_P			4.87274	2.93399e-05	+	4.84538	9.09091e-05	1.02011	+	6.29844	3.17706	0.00371488	0.88766		4.20948	0.372894	0.450568	-0.132447
21.2333	20.7624	20.9971	22.6876	22.6302	22.6837	21.0706	21.2441	21.0655	22.089	22.0932	21.8538	21.4402	21.6187	21.7239	21.8285	21.6728	21.5981	21.7757	21.7456	20.1044	19.9111	20.1344	21.4188	21.4154	21.1979	Phospho [S309;S312];T311					+	8Pa_0.5Pa	1.15444	0.0516217		0.277164	0.576308	0.192848		0.645672	0.827481	0.275645	-0.563663		-1.51702	1.78389	0.028985	-0.756511
17.6523	16.5736	16.4206	17.6349	18.2128	18.4727	16.6087	16.6971	18.3675	15.8216	18.0631	18.6111	17.0819	19.2013	17.1305	17.2433	17.2496	17.4452	18.5655	18.3439	17.6626	16.0153	15.8451	16.5262	16.6718	16.7845								0.218123	0.53454		0.122373	0.792935	0.145824		0.318571	0.318964	0.614261	-0.308904		-0.723575	0.435427	0.394646	-0.454728
19.8802	19.7514	19.7227	19.8739	20.0257	19.2878	20.7853	20.8742	20.9429	17.2502	17.0008	21.5522	21.57	21.3179	21.2875	21.2455	21.0294	20.964	20.902	20.9155	21.8425	21.8648	21.9322	22.03	21.9544	21.9813	Met-loss+Acetyl [N-Term]			+	8Pa_P			1.56068	0.0205986	+	0.0841194	0.856352	0.154577		0.226446	4.4543	0.000212014	1.4714	+	5.66528	1.15722	0.0925945	1.31682
22.5741	22.6755	22.4318	21.6136	20.8243	20.9403	22.2426	21.4999	22.2312	20.9924	21.1304	23.169	23.2513	22.8675	22.5493	22.779	22.6071	23.363	23.4391	23.2443	23.1445	23.2098	23.2851	22.3349	22.3691	22.3842	Met-loss+Acetyl [N-Term]			+	8Pa_P			1.96107	0.00814868	+	0.726158	0.214552	0.525644		1.37982	2.86794	0.00807985	1.08232	+	3.87053	0.935118	0.142493	0.556672
18.0263	17.8507	17.5424	15.859	17.1085	22.4172	17.1307	16.9015	16.4234	17.1539	17.3057	17.0481	17.396	18.2381	17.6128	17.5776	18.0557	19.3653	17.8475	16.3616	17.8971	18.4062	16.8221	17.1275	17.1688	17.378								0.0132046	0.960015		0.0791625	0.863962	-0.147019		-0.214078	0.0506468	0.933628	-0.0983914		-0.140621	0.0501003	0.905314	0.0486277
25.9546	25.8494	25.9302	24.8783	24.7973	24.8891	25.4958	25.4637	25.4041	22.9903	22.8467	25.3537	25.4075	25.4553	24.7553	24.6877	24.7078	25.1302	25.2103	25.2152	25.0114	25.1907	25.1031	25.0941	25.0188	25.0424	Met-loss [N-Term]							1.53738	0.0216827	+	1.44252	0.0540936	-0.881428		-2.30181	1.11005	0.186144	-0.294061		-1.88577	0.952573	0.137146	0.587367
22.8087	22.9339	22.7032	21.0424	21.033	21.0487	21.4839	21.4809	21.5671	20.0488	19.3788	21.7915	21.8572	21.9199	20.902	21.2558	21.22	22.2507	22.2057	22.2256	21.5913	21.6469	21.5539	21.2378	21.211	21.2384								0.973648	0.0784528		1.02716	0.11688	-0.74235		-1.78831	0.133631	0.825856	-0.104508		-0.344253	1.0918	0.105509	0.637842
20.9733	20.3755	20.3415	19.6718	18.9889	19.0872	19.6331	19.3738	19.1818	17.6433	17.6991	19.1852	19.1112	19.0629	18.654	18.8389	18.7384	20.2686	20.3982	19.7514	18.8305	18.8006	18.8728	18.6803	18.6105	18.6804		+	0.5Pa_P					2.03894	0.00682528	+	2.52614	0.00642893	-1.11971	+	-3.53868	0.879037	0.257354	-0.525958		-1.58681	1.04842	0.114558	0.593749
20.5774	20.9604	21.0494	18.904	18.9632	19.302	19.7726	19.5277	19.5238	18.2638	18.773	18.625	18.4029	17.2347	19.1249	19.1354	17.8112	19.7118	19.2101	18.904	19.1146	17.8437	18.5122	19.5648	18.0415	18.2341	Phospho [S343;S345;S346]	+	0.5Pa_P	+	8Pa_P			2.89725	0.000982759	+	2.85952	0.00383208	-1.42091	+	-3.91375	2.04479	0.0389138	-1.0493	+	-2.97035	0.575663	0.294595	0.371612
18.6424	19.9508	18.7586	16.4709	16.5861	17.3963	17.7151	17.0654	17.7052	17.3372	16.9712	18.1989	18.7316	18.1962	16.4353	18.1684	17.6746	16.7067	17.4122	17.5418	18.2636	17.8877	18.0942	16.495	17.0318	18.835	Met-loss+Acetyl [N-Term]							0.0600355	0.832683		0.0745541	0.872824	-0.0959072		-0.202483	0.202202	0.742856	-0.224769		-0.494366	0.135085	0.750833	-0.128862
18.3053	18.4525	18.4481	15.9958	16.0135	16.8812	18.1724	16.3435	16.9772	17.3969	17.5674	17.5785	16.8467	16.5052	16.856	16.8053	17.5757	16.495	18.2454	17.391	16.98	18.7692	17.8515	17.8913	16.4091	16.4659								0.0797925	0.786888		0.14193	0.763967	-0.146263		-0.36361	0.0825733	0.895008	0.100984		0.222356	0.324333	0.49846	0.247247
18.3001	18.0472	18.7148	17.7462	15.8	18.2074	18.199	18.7189	18.3862	16.9934	17.6355	18.0412	16.2727	17.4023	16.6063	17.4409	18.3843	18.9361	18.47	18.5927	19.2792	18.8315	19.1889	17.9644	18.7231	18.0976						+	8Pa_0.5Pa	2.53088	0.00211481	+	0.961004	0.131989	-0.666238		-1.70194	1.20613	0.162806	0.662633		2.00478	3.54034	0.00186667	1.32887	+
20.7937	20.245	20.2538	15.982	17.8982	16.1382	17.2944	16.8506	18.8308	16.9555	16.1786	17.8061	17.3036	19.3947	16.9833	18.614	16.4837	17.7617	19.4098	19.6562	16.7665	17.4613	17.2766	16.2814	17.2244	16.3156								0.325478	0.39853		0.509846	0.344652	-0.789111		-1.05271	0.431952	0.512685	-0.681457		-0.9227	0.0700547	0.866587	0.107654
22.6931	22.6582	22.6245	23.637	23.5411	23.605	23.5864	23.5873	23.6221	24.2763	24.3041	23.4484	23.3452	23.5703	23.9498	23.7906	23.9434	22.8003	22.8261	22.7427	23.2794	23.2788	23.2887	23.5566	23.5901	23.4357	Phospho [S148]	+	0.5Pa_P			+	8Pa_0.5Pa	2.18453	0.00481201	+	1.74677	0.029353	0.544636		2.65764	0.176458	0.773202	-0.0840386		-0.439604	2.7338	0.00650964	-0.628675
19.1205	17.6434	17.8724	16.6458	16.4744	15.9202	16.8738	17.1526	14.9452	16.7357	16.1236	16.6841	16.4436	17.6726	18.1488	16.8166	17.6066	16.8799	18.1603	16.8848	16.3156	16.7073	17.2238	18.9516	17.7456	17.6255								0.22614	0.523063		0.05053	0.913579	0.0680279		0.140462	0.408594	0.532541	0.427347		0.883007	0.456668	0.378922	0.359319
22.6593	22.5981	22.651	22.5963	22.5568	22.4635	22.3721	22.6	22.4498	20.6578	20.6237	22.235	22.2949	22.2008	22.3326	22.434	22.2588	22.5833	22.5086	22.6937	23.569	23.6336	23.591	23.5528	23.312	23.4095		+	0.5Pa_P	+	8Pa_P	+	8Pa_0.5Pa	4.04335	7.61246e-05	+	1.69981	0.0324944	-0.66994		-2.60345	3.07174	0.00497018	0.656303		4.09367	3.24452	0.00294389	1.32624	+
16.5052	16.7945	17.7932	19.3769	19.495	19.4361	19.2292	18.0952	19.018	17.7222	15.887	16.337	17.0759	17.4822	16.944	16.298	16.1412	14.8224	16.8108	16.1536	17.1596	17.1833	17.3289	16.2763	16.7806	17.5177	Phospho [S206;S212;S588]	+	0.5Pa_P	+	8Pa_P			3.16732	0.000529201	+	2.55759	0.00605337	-1.67999	+	-3.57398	2.6679	0.0123415	-1.74557	+	-3.65229	0.0648881	0.876595	-0.0655798
20.4619	20.3352	20.7646	22.0883	22.1876	22.3277	22.2018	22.2401	22.2449	21.9225	22.0145	21.8681	21.673	21.9115	22.0567	21.9933	22.1346	21.4215	21.1511	21.5024	20.8788	20.7214	20.934	21.3719	21.6332	21.3962	Phospho [S178;S1062];S179;S180;S703;S706;S836					+	8Pa_0.5Pa	1.43227	0.0274279	+	0.455647	0.389219	0.296524		0.964208	0.745124	0.310041	-0.426845		-1.40262	4.58761	0.000186916	-0.723369
17.7691	17.8945	16.3765	20.351	20.5356	18.9939	18.5894	20.6951	20.1007	21.0704	20.8168	18.4887	17.9633	18.6388	18.732	19.2055	20.7119	17.9775	18.1199	18.17	21.2275	18.7363	18.6661	18.8474	21.4662	19.1671	Phospho [S306;S312];T307							0.0918759	0.762184		0.267143	0.588823	0.419444		0.626231	0.0657045	0.914719	0.119128		0.17976	0.199018	0.654799	-0.300316
19.9624	19.956	20.4905	18.8394	18.3682	16.0727	17.2659	16.6135	17.6467	21.163	20.9599	19.0179	16.9341	18.9776	16.4532	17.0266	17.0155	19.2015	18.4789	18.5582	21.9292	17.6227	19.1749	18.0774	17.9535	18.1589								0.0822635	0.781555		0.0365293	0.937259	0.0862047		0.102999	0.277316	0.661332	0.437748		0.645011	0.183353	0.675629	0.351543
17.7441	17.2781	16.5648	16.09	16.9768	16.6584	16.9082	17.8279	17.1205	17.2146	17.8435	15.7404	15.6383	16.4604	16.228	17.7414	16.7377	17.3658	17.1303	18.3668	17.9139	16.8668	16.5802	16.5625	17.9244	17.282								0.737787	0.139515		0.434516	0.407551	-0.318229		-0.928815	0.554071	0.413343	0.313749		1.12009	1.00754	0.124075	0.631978
21.4343	21.3016	21.5959	20.6356	20.5614	20.6476	20.3493	20.1058	20.4687	18.6922	18.1871	19.6993	19.3511	19.7396	19.2974	18.737	19.0316	21.0877	20.8827	21.092	20.0875	20.0836	20.6781	20.4115	19.8908	20.53		+	0.5Pa_P			+	8Pa_0.5Pa	6.11415	0	+	5.07728	8.58369e-05	-1.697	+	-6.6046	0.568686	0.405484	-0.261798		-1.14271	4.63884	0.000114286	1.4352	+
22.0504	21.9656	22.1624	23.0451	23.0517	23.1292	23.1513	23.1117	23.2728	21.6261	22.0503	21.0878	20.8848	20.938	21.9943	21.8259	21.9457	21.4191	21.4214	21.4196	22.1386	22.0026	21.6798	22.216	22.33	22.3698	Phospho [S331;S1600;S1602;S1876;S1929;S1932;S2726;S2728];S332;S333;S338;S345;S352;S981;S983;T1930;T336;T339;T350	+	0.5Pa_P	+	8Pa_P			4.14171	6.48649e-05	+	3.68191	0.000974576	-1.22703	+	-4.85989	2.91583	0.00720887	-0.882597		-3.92288	0.868096	0.162802	0.344432
20.2504	20.3883	20.8006	21.5646	21.6452	21.6589	21.29	21.4259	21.4197	22.3906	22.4294	21.2066	21.1864	21.0821	21.6626	21.7538	21.4757	20.9222	20.8877	20.7343	20.7525	20.7235	20.8351	21.6489	21.6649	21.7205	Phospho [S537]							1.14784	0.0523381		1.09766	0.102648	0.487995		1.8787	0.099728	0.870982	-0.0615709		-0.264428	1.48153	0.050175	-0.549566
19.845	20.0649	19.815	20.5818	19.76	19.8868	20.3013	20.2363	20.584	21.6387	22.048	21.1913	21.1498	21.0692	22.1934	21.8318	22.3774	21.5545	21.6178	21.3333	22.1611	22.2753	22.3121	22.076	22.197	22.1461	Phospho [S152;S393;S401]	+	0.5Pa_P	+	8Pa_P			8.77311	0	+	5.86299	0	1.56798	+	7.70157	8.38448	0	1.84424	+	11.4347	0.674879	0.239162	0.276255
20.955	20.9392	21.1095	22.7841	22.9988	22.8897	23.4397	23.4021	23.3719	23.0968	23.4813	22.305	22.1124	21.9577	22.682	22.6052	22.9171	21.3939	21.5523	21.8275	22.813	22.7991	22.8026	22.7389	23.055	22.7694	Phospho [S323;S328;S339]							0.0905226	0.764836		0.204227	0.669183	0.212466		0.499249	0.0125724	0.987034	-0.0153686		-0.0363334	0.363491	0.460192	-0.227834
21.8823	22.0086	21.9765	20.9752	21.1767	21.1048	21.8925	21.4734	22.5488	22.9937	22.7612	23.0003	22.5323	22.9385	22.7881	23.2853	23.127	22.1943	22.2224	22.1182	22.7465	22.7964	22.5402	22.8951	22.8007	22.8859	Met-loss+Acetyl [N-Term];Phospho [S495;S525;S541]	+	0.5Pa_P	+	8Pa_P	+	8Pa_0.5Pa	5.76882	0	+	4.83689	8.98876e-05	1.25733	+	6.28738	3.40944	0.00197763	0.906756		4.4666	1.665	0.0354569	-0.350569
25.2264	25.1979	25.1467	24.3895	24.2663	24.3266	24.2782	24.4331	24.0331	23.0055	23.0446	24.8416	24.7958	24.7837	23.9444	24.0532	24.1651	25.3458	25.2928	25.1512	24.8879	25.0378	25.0008	24.7049	24.3762	24.6472	Met-loss [N-Term];Phospho [S554;S555]					+	8Pa_0.5Pa	2.00046	0.00754319	+	0.97488	0.128529	-0.509413		-1.72019	1.09089	0.191695	0.349619		1.86171	2.20267	0.0149429	0.859033
18.9393	18.3516	18.352	16.3507	15.9848	17.3358	17.0617	16.8012	16.932	17.5218	17.6161	18.3443	17.4624	17.2386	16.7671	17.3689	17.5799	18.393	18.6582	17.6111	18.1515	15.6866	16.4471	18.0073	17.1639	17.3381								0.0375324	0.888727		0.145076	0.758377	0.141926		0.370736	0.125126	0.835908	0.149756		0.324617	0.00725999	0.984874	0.00782996
27.173	27.1419	27.1582	26.4094	26.4468	26.4236	26.5851	26.5608	26.5533	22.2924	22.6726	23.4001	23.4676	23.5006	23.0785	23.0487	23.1035	23.1318	23.2421	23.1242	22.6213	22.4446	22.528	22.1926	22.2281	22.2472	Phospho [S294;S296;S297;S443;S451;S504];T444;T446;T502	+	0.5Pa_P	+	8Pa_P			16.3109	0	+	11.4856	0	-3.64641	+	-19.9513	12.8753	0	-4.07693	+	-22.7155	1.28809	0.0716029	-0.430521
24.041	24.0651	23.869	23.0527	23.6413	23.033	22.918	22.8683	23.1382	19.7145	20.0105	22.4485	22.554	22.5448	22.1256	22.1836	22.16	23.249	23.4446	23.3579	22.3278	22.6548	22.6002	22.2185	22.1578	22.3095		+	0.5Pa_P	+	8Pa_P			3.18978	0.000507246	+	2.91756	0.00348228	-1.68527	+	-3.97936	2.01815	0.0408397	-0.70072		-2.94088	1.44932	0.0528935	0.984552
19.3384	19.9682	19.0138	17.5869	17.9308	17.5916	17.8234	17.3405	17.8447	17.9596	17.6164	17.9871	18.8343	18.7695	17.2977	17.2159	16.4696	19.0688	17.2197	19.6397	17.5315	19.0618	16.2428	19.1897	16.4945	17.5215								0.218165	0.534669		0.597272	0.283665	-0.50217		-1.1894	0.216948	0.72601	-0.274247		-0.524961	0.175221	0.687916	0.227922
17.0088	17.2794	18.1832	16.5212	17.3586	16.1868	16.7314	15.4	17.5008	17.022	16.6763	17.476	16.9992	19.1784	16.2681	17.0019	17.528	18.0517	17.6247	17.9494	17.6211	17.614	16.2182	17.382	15.7576	17.3628								0.254669	0.484412		0.40761	0.433084	0.360961		0.882955	0.484261	0.467376	0.379028		1.0092	0.0156648	0.968702	0.0180664
22.3416	22.2097	22.2024	20.8684	21.081	21.0854	20.7378	20.2615	20.9414	18.147	18.696	21.1666	21.0994	21.1889	20.4801	20.4163	20.4062	21.5697	21.6938	21.5686	21.1444	20.9196	21.0059	20.2491	19.848	20.7616	Met-loss+Acetyl [N-Term]	+	0.5Pa_P					1.3704	0.0315269	+	1.49054	0.0488889	-1.10319	+	-2.35881	0.486823	0.466037	-0.32984		-1.01336	0.994588	0.127331	0.773348
24.3392	24.1565	24.2028	23.7244	23.6216	23.7109	23.6588	23.6505	23.5794	19.6026	19.7648	22.9027	22.7346	22.6521	22.4451	22.6438	22.6728	23.3445	23.5704	23.3664	23.7143	23.7025	23.5707	23.7331	23.6576	23.7121		+	0.5Pa_P			+	8Pa_0.5Pa	4.06903	6.27178e-05	+	2.98838	0.00315655	-1.92205	+	-4.05958	1.44677	0.108968	-0.252506		-2.29282	2.57357	0.00851128	1.66954	+
19.5236	16.9204	16.5506	18.2306	17.7063	16.2087	16.2838	18.9396	17.5595	16.8169	16.5403	19.2908	20.1472	20.0213	19.4626	17.7441	19.0686	17.314	19.9961	19.7162	19.5686	20.261	20.1166	20.0296	20.9953	20.1711				+	8Pa_P			2.60169	0.00176594	+	0.984614	0.126085	1.08949		1.73295	3.29735	0.00275711	2.24948	+	4.34228	1.16363	0.09134	1.15999
24.4106	24.4352	24.5461	25.9315	25.9599	25.9347	26.4721	26.5118	26.3978	23.5123	23.6301	20.0859	17.8618	17.8977	22.4985	22.4255	22.4634	19.6445	20.1416	19.8488	18.9121	18.8259	18.8685	20.1558	20.1052	20.1253	Phospho [S134;S138]	+	0.5Pa_P	+	8Pa_P			7.55308	0	+	3.88355	0.000610169	-4.32528	+	-5.0992	10.8303	0	-5.9969	+	-16.725	1.23835	0.0790347	-1.67162
20.787	20.8828	20.9264	19.5041	18.5704	19.0291	20.5793	20.6488	20.5701	17.0737	17.1495	16.6295	18.1894	16.9961	16.4111	18.3006	15.7883	17.1968	17.1407	17.0312	17.6422	17.4981	16.5366	16.284	17.4414	16.8513		+	0.5Pa_P	+	8Pa_P			8.37374	0	+	5.60136	2.09424e-05	-3.09918	+	-7.32537	7.14311	0	-3.09733	+	-9.32547	0.00195252	0.996565	0.00185246
17.8822	17.9879	18.0271	17.3049	16.5541	16.6559	17.5136	17.4599	17.619	17.8113	17.4829	16.8766	17.5535	16.918	18.3001	17.5073	17.541	18.8786	18.6623	17.3516	16.9462	17.5438	16.2811	18.0035	16.3767	16.9982								0.00704616	0.979141		0.082041	0.859789	0.0538695		0.221273	0.00400957	0.995676	0.00416099		0.0116994	0.0494781	0.906608	-0.0497085
25.0082	24.873	24.9689	23.3635	23.548	23.3325	23.1044	23.2605	23.1195	22.2707	22.1528	23.863	23.7572	23.8385	23.0058	23.2794	23.573	24.7747	24.8188	24.9492	23.5908	23.5138	23.6848	23.1832	23.235	23.2261	Phospho [S140]							0.800013	0.119171		0.930801	0.141045	-0.624504		-1.66195	0.0421895	0.945948	0.0442085		0.118143	1.13012	0.0980561	0.668713
27.0663	27.0933	27.0712	25.8585	25.7434	25.2723	25.687	25.5236	25.6634	24.3005	24.1285	26.1555	26.1289	26.1682	25.5871	25.5151	25.5231	26.4925	26.7382	26.4959	26.1342	26.1565	26.1228	25.5372	25.4748	25.7381	Phospho [S159]							1.04347	0.0667385		1.02191	0.118151	-0.670413		-1.78152	0.0118221	0.986679	-0.00986142		-0.0341936	1.29681	0.0704845	0.660551
21.3794	21.3581	21.4947	21.9129	21.8208	21.7964	21.7939	21.8283	21.7637	22.345	22.3267	21.9445	21.9369	21.8034	21.9375	21.9915	22.0638	21.0021	20.3725	21.0661	21.8182	20.4788	20.9516	22.0518	22.0369	22.023	Phospho [S355;S358;S464;S465]	+	0.5Pa_P			+	8Pa_0.5Pa	2.11411	0.00563678	+	2.61945	0.00550656	0.360546		3.64345	0.864325	0.263262	-0.371921		-1.56703	1.98786	0.0204103	-0.732467
20.4644	20.1371	20.1149	19.2184	19.1928	19.3588	19.92	20.1966	19.3538	17.2562	17.39	19.8231	19.7753	19.5332	19.1697	19.5646	19.0318	20.4552	20.4987	20.5147	20.4566	20.1681	20.4974	20.2132	20.0529	19.8605				+	8Pa_P	+	8Pa_0.5Pa	2.93008	0.000865574	+	1.31899	0.0684507	-0.829984		-2.15329	1.99372	0.0425157	0.528927		2.91382	2.79098	0.00587865	1.35891	+
22.9632	22.7583	22.9919	22.3938	22.1875	22.1973	22.2969	21.9833	22.3147	17.5856	18.1548	21.2191	21.7561	21.819	21.1283	21.4616	21.4447	21.6393	22.0442	21.3338	22.2746	21.8582	22.1482	22.183	22.4093	21.7494	Met-loss [N-Term]	+	0.5Pa_P	+	8Pa_P	+	8Pa_0.5Pa	2.7202	0.00139027	+	2.28801	0.00981818	-1.88295	+	-3.27141	2.04628	0.0388299	-0.494105		-2.972	1.54154	0.0449496	1.38885	+
22.3133	22.2599	22.3195	23.2669	23.0694	23.2531	23.0229	22.9825	23.0531	23.0441	23.0062	22.4018	22.3301	22.3585	22.6744	22.5243	22.6217	21.934	21.8871	21.9663	22.5374	22.4415	22.4831	22.4963	22.5751	22.6422	Met-loss+Acetyl [N-Term];Phospho [S2;S67]			+	8Pa_P			1.81138	0.0115033	+	0.636672	0.259912	-0.21771		-1.24888	2.0274	0.0400866	-0.50863		-2.95112	1.2275	0.080962	-0.29092
29.0408	28.9989	28.9831	27.8504	27.8833	27.8845	28.0261	28.0936	28.0235	26.5236	26.4498	27.9664	27.9975	28.0115	27.5653	27.5547	27.5656	28.6314	28.6652	28.7171	28.0257	28.0689	28.0211	27.5653	27.6045	27.5632	Phospho [T26;R50;S141;S157;S254;S263;S27;S272;S336;S349;S353;S37;S40;S419];S79;T205;T351;T41;T72	+	0.5Pa_P			+	8Pa_0.5Pa	1.96989	0.00803744	+	2.08319	0.0141737	-0.855055		-3.0408	0.418038	0.525772	-0.213523		-0.89914	1.51358	0.0470859	0.641533
19.3024	19.3113	18.7869	19.4026	19.3384	18.4172	18.1618	18.2167	17.9845	16.3936	17.4432	18.713	18.4746	18.7434	18.1668	18.7665	18.8654	19.6379	19.5601	19.6715	18.9794	19.2539	19.0735	19.2537	18.8128	18.7017						+	8Pa_0.5Pa	2.00036	0.0075406	+	0.899633	0.149749	-0.573251		-1.62028	1.1733	0.170875	0.446973		1.96441	2.2726	0.0133373	1.02022	+
19.9217	19.508	19.8094	20.6096	20.432	20.2558	20.6229	20.2038	20.5701	18.9285	17.7684	17.1001	18.7813	17.6359	17.4026	15.0099	16.8573	17.6472	18.8839	18.0477	18.6636	16.587	17.7226	16.1798	16.5268	18.662	Phospho [S246;S248;S256]	+	0.5Pa_P	+	8Pa_P			5.63216	0	+	4.96619	8.09717e-05	-2.7793	+	-6.45701	5.54285	0	-2.55695	+	-7.02547	0.162027	0.707624	0.222347
22.6185	22.6045	22.7086	23.674	23.6813	23.6141	23.4494	23.5077	23.4284	24.6317	24.701	24.1204	24.1552	24.1864	24.0771	24.1096	24.0717	22.9513	23.384	23.4355	23.4672	23.4912	23.51	24.0303	24.0707	24.0024	Met-loss+Acetyl [N-Term];Phospho [T3;S10;S14;S19];S4;S8;T16	+	0.5Pa_P			+	8Pa_0.5Pa	4.20146	5.93692e-05	+	4.11777	0.000413793	1.00258	+	5.38191	0.970932	0.226251	0.339563		1.70821	3.13872	0.00344578	-0.663021
22.4575	22.457	22.3886	22.145	22.2716	21.987	21.2264	20.9262	21.193	17.9183	16.3837	19.703	19.1112	20.0762	20.6484	19.7343	20.0101	23.1223	23.1122	23.0706	20.3575	20.8072	20.6568	20.6736	20.7872	20.8121		+	0.5Pa_P			+	8Pa_0.5Pa	4.01855	7.50853e-05	+	4.02867	0.000444444	-2.69654	+	-5.27373	0.415296	0.528649	-0.405868		-0.894469	2.59468	0.00824521	2.29068	+
22.5884	22.3431	22.1778	21.2902	21.0085	21.3893	20.3304	20.288	19.746	18.2504	18.5866	20.3301	20.0084	20.3655	20.1682	19.9372	20.2683	22.0718	22.0663	22.0523	20.3498	20.1322	20.0708	19.8823	19.8077	19.8117		+	0.5Pa_P					1.85881	0.0102667	+	2.34995	0.00884711	-1.50086	+	-3.34096	0.564839	0.408754	-0.546338		-1.13678	1.24922	0.0774208	0.954523
24.3122	24.2428	24.231	24.8949	24.9131	24.9125	24.7677	24.6436	24.7722	25.9603	26.0731	24.4576	24.4622	24.5309	25.7508	25.7544	25.6731	24.8989	24.943	24.8421	25.4775	25.4926	25.4238	25.6699	25.683	25.7158	Phospho [S18;R504;S19;S499;S514;S515]	+	0.5Pa_P	+	8Pa_P			2.22746	0.00434138	+	1.7894	0.0267191	0.7006		2.70666	3.59562	0.00127723	0.717413		4.67458	0.0218349	0.956232	0.0168133
21.1308	20.8643	21.0368	19.3414	19.1965	19.0952	19.9542	20.1905	20.0425	18.8794	15.8023	19.8505	20.0977	20.298	19.112	19.2701	19.1055	20.2836	20.5154	20.2853	20.8488	20.4249	20.9753	20.2536	20.1239	20.1993						+	8Pa_0.5Pa	1.82925	0.0110796	+	1.12434	0.0976665	-1.04276		-1.91249	0.614172	0.378294	0.339766		1.21195	1.94222	0.0219394	1.38253	+
23.1078	22.9237	22.9492	21.3024	20.9556	20.7277	20.68	20.5011	19.8853	17.7429	18.746	21.5648	21.6512	21.7931	20.656	20.859	21.2779	22.6643	22.6806	22.7125	21.5656	21.2942	21.3092	19.9099	19.7497	19.6334	Met-loss+Acetyl [N-Term]							0.462678	0.278959		0.731117	0.212172	-0.911736		-1.38693	0.10884	0.858695	-0.168162		-0.286299	0.546065	0.313324	0.743574
21.6932	21.5815	21.8163	19.7661	20.1697	20.0376	20.6986	20.5525	20.091	18.7179	17.6821	20.1511	20.231	20.7208	19.377	18.8662	18.8712	22.0846	21.8606	21.7437	20.2876	20.8465	20.8583	20.2498	20.8331	20.3436		+	0.5Pa_P			+	8Pa_0.5Pa	3.05112	0.000664376	+	2.22012	0.0111264	-1.38466	+	-3.19511	0.387951	0.551822	0.300155		0.847332	2.98234	0.00440533	1.68482	+
17.2183	17.1939	17.7667	16.7226	17.4087	16.6452	16.4666	16.3352	16.3041	16.807	14.9938	17.2958	17.0858	18.3331	17.3763	17.0537	18.3145	16.4997	16.305	18.1045	17.1569	16.9895	17.72	16.9328	17.9038	17.5172								0.21656	0.536534		0.288691	0.561227	0.261797		0.667793	0.649152	0.35768	0.340921		1.26407	0.0707708	0.865687	0.0791242
24.6354	24.4107	24.8384	24.6035	24.6934	24.7499	24.168	24.1254	24.3424	25.4419	25.5147	24.8292	24.7068	24.6449	24.6032	24.5668	24.5143	24.4427	24.4031	24.3464	23.8627	23.8902	23.9584	24.5999	24.4077	24.487	Met-loss+Acetyl [N-Term];Phospho [S3;S7]					+	8Pa_0.5Pa	2.48375	0.00236	+	1.31798	0.068573	0.345272		2.15207	1.11936	0.183616	-0.241006		-1.89741	2.52568	0.00908167	-0.586278
19.7051	19.477	19.8039	18.0903	17.0466	16.9666	18.4942	18.0982	17.8972	15.8629	16.4564	18.2251	17.2246	17.1752	19.3612	19.0739	18.9301	19.0843	19.8952	18.7559	19.0962	18.136	18.2918	18.1587	18.8058	19.5984								0.935543	0.0860439		0.51448	0.34177	-0.608996		-1.06013	0.569082	0.405338	0.471477		1.14333	1.38519	0.0594632	1.08047	+
17.1386	17.1288	17.5881	19.3876	19.8779	20.0993	19.734	19.6199	19.6116	20.5767	20.5438	19.9339	20.0296	19.4134	19.8565	19.8707	19.6987	18.5908	18.8391	18.3903	17.8322	19.2237	18.5627	19.4229	21.0674	20.9979	Phospho [S240;S242]	+	0.5Pa_P					0.992575	0.0754135		1.48471	0.0495303	1.08087	+	2.35192	0.226577	0.714614	0.304567		0.544652	1.0674	0.110623	-0.776298
18.4258	17.9346	17.3024	18.4682	18.0592	18.1818	18.3346	18.5118	18.369	15.8699	16.5182	16.7665	17.7235	17.2549	17.3106	15.2517	18.3495	18.8161	16.7887	18.6315	17.3111	17.4508	17.4717	16.8009	17.1878	17.026	Met-loss+Acetyl [N-Term]	+	0.5Pa_P					2.25076	0.00416092	+	2.59253	0.00569948	-1.29578	+	-3.61321	1.58013	0.0864807	-0.67811		-2.44768	0.782288	0.19246	0.617671
22.9247	23.1017	23.1161	21.9664	22.0432	22.0753	22.3452	22.3486	22.2873	21.6653	21.6085	21.9449	21.8073	21.926	22.0828	22.0839	21.9721	22.2707	22.3218	22.4284	21.9428	21.7694	21.971	21.6024	21.6132	21.7386	Phospho [S182;S183;S185]	+	0.5Pa_P					2.50644	0.00224381	+	2.36732	0.00853486	-0.581247		-3.36046	1.83374	0.0553081	-0.505556		-2.73551	0.254991	0.581226	0.0756904
18.9854	18.7554	18.9676	16.153	19.7335	19.7456	19.5968	20.1456	19.7997	20.2702	20.2742	19.5732	19.8669	20.2021	21.2466	20.9562	20.8423	20.174	20.2961	20.2671	20.575	20.4217	20.7065	20.4097	20.7202	20.7307	Phospho [S686;S688]	+	0.5Pa_P	+	8Pa_P			2.81317	0.00116493	+	1.87771	0.0222782	1.30587	+	2.8077	2.43842	0.0190838	1.37982	+	3.40209	0.142057	0.738819	0.0739451
17.2345	17.1961	17.1028	21.906	21.8814	21.7728	21.7973	21.6491	21.7503	21.7806	21.8773	21.8021	21.5573	21.4261	21.9895	22.0641	21.9913	21.0734	16.7317	17.9086	21.4229	16.8737	17.5419	21.9049	21.5958	22.0028	Phospho [S218;S463;S470;S474];T459;T466					+	8Pa_0.5Pa	1.06124	0.0639448		1.10821	0.100633	1.55654		1.89208	0.220591	0.722005	-0.581634		-0.532436	1.67995	0.0346419	-2.13818	+
18.0944	17.3222	18.3164	16.1205	18.3556	16.9026	16.6487	15.9917	16.8118	16.5081	16.9247	16.8407	16.9809	16.3104	16.8635	16.8705	17.3267	17.5257	17.4169	17.2352	16.681	17.7807	17.0349	17.8619	17.8728	16.9632						+	8Pa_0.5Pa	0.689234	0.157757		0.493002	0.357285	-0.345583		-1.02554	0.255265	0.684808	0.200934		0.602068	2.04269	0.0192099	0.546516
17.4212	17.775	17.4145	18.5056	18.0878	18.5095	19.2666	19.0524	18.7627	18.8062	19.1387	16.4256	17.5465	17.2861	18.3768	18.3597	18.2933	16.246	17.5984	17.1479	18.5474	17.9148	18.9216	18.6404	17.6893	17.7811	Phospho [S42;S51;S52]							0.344276	0.378342		0.327755	0.514831	-0.281482		-0.740961	0.705931	0.326482	-0.478714		-1.34678	0.193144	0.662401	-0.197232
19.0117	19.0477	18.8528	18.9038	18.6464	18.8644	19.3761	19.1738	19.1579	19.1492	19.1507	18.6615	18.283	18.2047	18.5547	18.5904	18.5848	18.7773	18.7743	19.3551	18.1163	18.5177	18.0722	19.2192	18.367	19.0565		+	0.5Pa_P					1.00526	0.0732817		1.67022	0.0346403	-0.356489		-2.56918	1.05232	0.203548	-0.308812		-1.8129	0.0884772	0.834758	0.0476769
18.7263	18.8342	19.0232	19.4645	19.3658	19.3922	19.7458	19.658	19.7288	20.8086	20.9284	20.5276	21.0172	20.9361	20.8198	20.2208	20.84	20.6604	20.649	20.6081	21.456	21.1928	21.298	21.2863	21.231	20.8547	Phospho [T801;S805;S906];T803;T901;T902	+	0.5Pa_P	+	8Pa_P			9.6466	0	+	6.65169	0	1.43577	+	8.91003	7.61512	0	1.69971	+	10.0896	1.03991	0.116731	0.26394
21.0345	20.8132	20.6674	21.8719	21.9174	21.8084	21.8231	21.6915	21.596	23.0727	23.1703	21.8868	22.3177	22.3636	22.6656	22.5973	22.6964	21.5887	21.9577	21.9895	22.0881	21.7234	22.0409	22.1345	22.1015	22.3121	Phospho [S54;R70;S323;S485;S658;S661];S72;T320;T393;T397;T401;T75	+	0.5Pa_P	+	8Pa_P	+	8Pa_0.5Pa	4.63288	2.61438e-05	+	3.86036	0.000704762	1.12704	+	5.07149	2.00057	0.0421188	0.523674		2.92141	2.77233	0.00600889	-0.60337
19.4982	19.5894	19.5181	20.17	20.235	20.2337	20.2864	20.3316	20.2889	20.9774	20.9793	20.8019	20.8446	20.6652	20.9998	20.903	20.9467	20.0024	20.341	20.2821	20.5828	20.8065	20.5016	20.8208	20.6106	20.7545	Phospho [S293;S296;S411;S412;S414];T295;T297	+	0.5Pa_P	+	8Pa_P	+	8Pa_0.5Pa	5.26951	0	+	4.97795	8.19672e-05	0.872933		6.47255	2.37188	0.0218389	0.505648		3.32945	2.51793	0.00915108	-0.367285
19.2665	19.6603	19.8701	20.4336	20.5352	20.5593	20.1988	20.17	19.9013	20.176	20.0362	18.3761	19.3834	19.5775	19.7451	19.004	19.6855	18.2575	18.4775	19.0035	18.0919	18.0043	18.0894	19.0193	19.6727	19.3668	Phospho [S1591;S1593;S1598;S1669;S1670;S1679];T1599			+	8Pa_P	+	8Pa_0.5Pa	4.14471	6.50995e-05	+	1.44417	0.0539688	-0.568159		-2.30378	4.38198	0.00022069	-1.40135	+	-5.57944	1.91865	0.0227105	-0.833193
20.6443	20.5661	20.6798	21.7732	21.798	21.7135	21.5071	21.4909	21.4185	21.5059	21.3545	20.117	20.0988	20.5417	21.6178	21.668	21.752	19.7008	20.8656	20.0524	20.2013	21.1702	20.3522	20.8549	20.6753	20.9157	Phospho [S381;S382;S386;S645;S647;S663];T387			+	8Pa_P			1.55908	0.0206303	+	0.301991	0.544882	-0.205965		-0.693008	2.28153	0.0253408	-0.755889		-3.23066	1.10684	0.102895	-0.549924
17.2107	18.2418	17.1174	17.3583	17.9537	17.3362	16.5987	17.8579	17.3032	17.335	17.3095	17.5754	17.5312	17.3652	18.4776	18.9094	18.4533	17.3012	16.7294	17.6439	17.2054	15.9908	16.7238	16.9129	18.3339	17.6715	Phospho [T674;S675]							1.10073	0.0586005		0.848488	0.164947	0.427584		1.55098	0.463377	0.484241	-0.273886		-0.975043	1.34544	0.0639234	-0.70147
22.2393	22.6815	22.651	23.5384	23.683	23.5636	24.0648	24.0279	24.0266	22.6033	22.4894	23.0545	22.9011	23.0569	23.173	23.2107	23.0315	22.2982	22.3417	22.133	22.1472	22.5072	22.4797	22.9155	23.0306	22.8891	Phospho [T5;S1696;S1699;S19;S2041;S2042;S2044;S2045;S2047;S2059;S2065;S2067;S2401];T12			+	8Pa_P	+	8Pa_0.5Pa	2.47511	0.00238914	+	0.977399	0.127989	-0.446205		-1.7235	2.40222	0.0205748	-0.859311		-3.36259	1.8515	0.0258124	-0.413106
19.9541	20.3214	20.0746	20.088	20.7651	20.117	20.6994	20.526	20.6136	20.6291	20.3667	20.2832	19.1304	19.7703	21.4674	21.4952	21.5862	20.8557	20.8801	20.7751	20.463	20.7869	20.741	19.2576	20.8593	20.9007	Met-loss+Acetyl [N-Term];Phospho [S63]							0.216074	0.537136		0.340078	0.500956	0.240063		0.763501	0.669535	0.345684	0.262257		1.29402	0.0222191	0.955799	0.0221945
17.2563	16.3987	16.0019	17.3662	17.5796	16.8711	17.8637	16.9503	16.0002	16.3386	15.5579	17.2383	18.4938	17.7935	16.4824	17.2246	16.3922	16.5994	18.1408	17.6383	17.3107	17.6049	17.1679	17.9265	18.2814	16.8587								0.729854	0.142191		0.0171512	0.970955	0.0192866		0.0493679	1.18897	0.166933	0.582285		1.98371	0.827187	0.176943	0.562998
26.0129	25.9474	25.9016	24.8731	24.8128	24.8477	24.7534	24.7955	24.7308	24.1029	24.1013	25.5624	25.4901	25.5797	24.8949	24.9262	24.7987	26.0136	26.0064	26.1129	25.6175	25.7942	25.5707	25.0669	24.9801	24.8291	Phospho [T169;S170;S173;S189];T172					+	8Pa_0.5Pa	1.06048	0.0640296		0.41069	0.430601	-0.254102		-0.888251	0.789524	0.288338	0.368478		1.46476	1.49469	0.0488171	0.62258
22.952	22.8276	22.4058	21.0668	21.4355	20.6524	20.8591	21.4633	20.9241	19.1812	18.7676	22.2333	21.4666	21.5774	21.4739	20.6033	21.1177	22.5763	22.1361	22.098	21.239	21.7807	22.2038	21.8776	21.8251	21.254						+	8Pa_0.5Pa	1.28557	0.0378386	+	0.882706	0.154856	-0.818107		-1.59748	0.369582	0.56555	0.267105		0.815086	1.61118	0.0391843	1.08521	+
27.8648	27.8879	27.8958	26.7757	26.7315	26.805	26.9787	26.9546	26.9125	25.6781	25.5683	27.1433	27.141	27.1435	26.5519	26.7016	26.5792	27.8379	27.7937	27.8897	27.214	27.1972	27.1812	26.9222	26.956	26.9004	Met-loss+Acetyl [N-Term];Phospho [S2;S112;S12;S134;S161;S164;S18;S184];S22;S26;T105;T136;T163;T3;T31					+	8Pa_0.5Pa	1.82109	0.0112823	+	1.42767	0.0555331	-0.637348		-2.28411	0.228763	0.713609	0.120651		0.549092	2.02327	0.0196659	0.757999
23.561	23.7777	23.7747	22.8623	22.5872	22.2426	22.615	22.6106	22.9173	21.1728	21.3018	23.6777	23.664	23.6344	23.0823	23.1469	23.14	23.934	23.9326	23.8448	23.8763	23.9158	24.0167	23.6848	23.683	23.7833	Met-loss+Acetyl [N-Term]			+	8Pa_P	+	8Pa_0.5Pa	2.04841	0.00666269	+	0.139267	0.766443	-0.141774		-0.357552	3.38092	0.002102	0.858112		4.43491	1.96681	0.0211042	0.999886
23.4547	23.4992	23.4162	22.8027	22.8716	23.0085	21.789	21.1713	22.1127	20.2489	21.0167	22.5523	22.8492	22.8697	21.808	22.4619	22.2421	23.3114	23.0296	23.2707	22.8629	22.9343	22.9667	22.9621	22.5708	22.4658						+	8Pa_0.5Pa	1.36932	0.0316049	+	0.874351	0.157547	-0.674548		-1.58617	0.398889	0.541435	0.249829		0.866306	1.9029	0.0235551	0.924377
25.9936	26.1681	26.1585	24.7454	24.6664	24.7927	25.0238	24.8939	24.9077	23.2133	23.1616	24.9882	25.0214	25.0468	24.1607	24.1632	24.1968	25.4736	25.2892	25.5298	25.2932	25.39	25.2318	24.6463	24.5682	24.5916	Phospho [S116]	+	0.5Pa_P			+	8Pa_0.5Pa	2.29384	0.00380504	+	2.03454	0.0158025	-1.01712	+	-2.98582	0.249038	0.692292	-0.148489		-0.589759	2.05434	0.018801	0.868632
25.1851	25.193	25.323	24.4867	24.4765	24.6167	24.5467	24.3216	24.4266	22.0126	21.2508	24.0485	23.9431	24.0396	23.4392	23.4427	23.5298	24.5782	24.9764	24.8202	24.2525	24.3449	24.1834	23.8616	23.8366	24.0094		+	0.5Pa_P			+	8Pa_0.5Pa	3.55236	0.000276259	+	3.04276	0.00289542	-1.51738	+	-4.12133	1.37476	0.122772	-0.412545		-2.20792	2.03102	0.0194921	1.10483	+
22.5289	22.4918	22.4101	21.5521	21.7454	21.5007	21.672	21.9569	21.6091	19.7633	19.4022	22.0174	22.0625	22.0236	21.0121	21.2469	21.1085	22.355	22.4494	22.5052	22.4546	22.6395	22.4171	22.3584	22.0648	22.1722				+	8Pa_P	+	8Pa_0.5Pa	2.97923	0.000782123	+	1.4581	0.0525086	-0.8612		-2.32034	1.96156	0.0448177	0.438804		2.87813	2.73188	0.00649893	1.3	+
19.7236	19.6229	19.8363	17.9732	17.2324	17.3671	16.6838	17.1396	18.1189	16.5603	18.7054	17.1537	17.1444	17.6574	17.8411	17.3888	17.8024	17.3054	17.042	17.7661	17.8883	16.0362	18.7944	17.5221	16.8752	16.8454								0.818078	0.114018		0.708331	0.223017	-0.656968		-1.35416	0.997208	0.219507	-0.84696		-1.74228	0.226743	0.618419	-0.189993
22.7893	22.6493	22.4208	18.5852	18.8756	19.2357	18.8998	20.2482	20.7952	17.162	16.9357	17.7314	18.0404	18.5943	16.9051	16.9325	16.7168	18.0436	18.5689	17.6243	17.5878	17.4721	17.4109	16.9654	17.4706	17.0565		+	0.5Pa_P	+	8Pa_P			5.2114	0	+	3.59913	0.00111111	-3.12264	+	-4.76263	3.75715	0.000911528	-2.92212	+	-4.8567	0.311936	0.512134	0.200517
18.1355	17.53	18.1128	18.1226	16.6615	16.9856	16.8415	16.5335	16.7811	16.7731	18.1933	17.2402	17.1865	16.8831	17.58	16.5941	16.3642	16.4191	18.0659	17.2401	17.88	16.7281	17.5011	18.5219	17.1558	18.1083								0.350603	0.373009		0.275674	0.57773	-0.198625		-0.642795	0.285211	0.65111	0.212913		0.660151	0.6807	0.236497	0.411538
20.9411	20.7106	20.8682	18.4194	19.5897	19.5234	20.2413	19.755	19.9487	16.5277	17.3905	20.4531	20.0906	20.2705	19.7537	19.9213	19.8903	20.165	20.4544	20.2274	20.5732	20.6642	20.3913	20.7303	20.5588	19.7988								1.12335	0.0554949		0.643868	0.255781	-0.712494		-1.25961	0.736932	0.313285	0.396253		1.39103	1.37394	0.0608253	1.10875	+
19.7876	19.7747	19.6573	19.4101	18.8937	19.0729	19.3289	19.6007	19.2924	17.9437	17.5116	17.4337	19.143	17.6465	17.1865	17.3492	17.5646	19.0404	19.0326	17.2947	19.1815	19.5304	19.5831	19.9627	19.8118	19.7664	Met-loss+Acetyl [N-Term]	+	0.5Pa_P			+	8Pa_0.5Pa	4.93536	1.01266e-05	+	5.60533	2.10526e-05	-1.70191	+	-7.33101	0.265947	0.673264	-0.179399		-0.622994	3.22654	0.00299029	1.52251	+
21.8993	21.4238	21.9916	19.7024	20.1763	19.9969	20.5226	20.5592	20.1547	17.269	17.3488	20.3787	20.4134	20.193	19.1143	18.6418	19.3539	20.4205	20.568	20.8589	19.7819	19.4323	19.7101	19.2653	19.2996	19.3744		+	0.5Pa_P					2.23383	0.0043047	+	2.17323	0.0121392	-1.62498	+	-3.14233	1.6001	0.0837278	-0.857313		-2.47063	0.903224	0.151151	0.767668
18.2008	17.6401	15.8306	18.2046	17.4522	16.8374	15.9919	16.2475	17.3896	16.8105	16.525	17.3126	19.0842	17.4271	17.2892	17.0718	17.4146	18.0003	17.6816	17.8259	17.734	17.4246	16.3741	17.3661	17.9111	18.1383								0.44935	0.2886		0.29559	0.552244	0.278588		0.680913	0.803098	0.281897	0.517927		1.48354	0.338843	0.483789	0.239339
21.6616	21.5933	21.6014	19.2815	19.4666	19.5414	19.4983	20.0154	19.7637	18.0946	15.5633	20.5497	20.4349	20.7973	20.1939	20.143	20.0924	21.1105	20.5387	20.9869	20.4287	19.7818	20.1607	19.8664	20.241	19.9721								0.545455	0.226837		0.55641	0.311259	-0.785625		-1.12637	0.07164	0.908694	0.0737247		0.194893	0.735959	0.211177	0.85935
22.4869	22.2471	22.4368	23.4117	23.0605	23.0144	23.1243	23.1422	23.0746	23.6269	23.6725	23.2898	23.5554	23.5965	24.2497	24.1056	23.6839	22.4752	22.6181	22.7061	23.3554	23.3629	23.2143	23.7307	23.6031	23.9192	Phospho [S14;S18;S20;S21;S26;S28;S624;S637;S642];T27;T605;T606;T620;T640	+	0.5Pa_P			+	8Pa_0.5Pa	2.752	0.00132663	+	3.62876	0.0010894	0.833825		4.79738	0.840358	0.271133	0.331841		1.53457	1.52328	0.0462972	-0.501984
22.8272	22.8138	22.8195	23.6726	23.7028	23.7142	23.5072	23.6264	23.7246	23.0103	23.0126	23.1874	23.2294	23.2232	22.9466	23.0049	23.0305	22.4326	22.4259	22.4089	23.03	22.9931	22.7364	22.8328	22.9107	22.9506	Phospho [S276]			+	8Pa_P	+	8Pa_0.5Pa	3.1349	0.000574794	+	1.13246	0.0962907	-0.298104		-1.92273	2.82181	0.00900356	-0.631921		-3.82015	2.37845	0.011129	-0.333817
20.5858	21.0389	21.0074	20.6644	20.2473	20.074	20.0566	19.6861	20.0175	17.396	16.7638	17.2401	18.6421	16.6645	15.9068	18.682	17.3214	18.067	18.8409	17.2257	18.4116	17.6988	18.6045	17.915	17.3755	18.0059		+	0.5Pa_P	+	8Pa_P			8.27478	0	+	6.40596	0	-3.04827	+	-8.52083	7.48412	0	-2.35925	+	-9.87311	1.08593	0.106542	0.689015
20.0085	19.6686	19.8106	17.3059	17.6747	17.5403	17.5904	17.9585	17.3895	18.5067	18.0211	17.5721	16.9366	17.5558	17.8189	17.333	17.898	18.2276	17.177	17.8352	15.6736	17.2888	17.7972	18.3213	17.6416	18.7624								0.654946	0.172097		0.761042	0.198718	-0.62216		-1.42948	0.765173	0.299502	-0.691344		-1.43082	0.0720778	0.863402	-0.0691841
16.8731	16.3538	16.2507	17.9588	17.2639	18.3912	17.9598	16.3059	17.2788	17.5032	16.3659	17.2956	16.975	16.8159	16.4222	17.1409	17.4703	16.0203	17.2294	17.2954	16.5738	16.081	17.5829	17.5944	17.1024	16.9991								0.149279	0.64717		0.241053	0.621866	-0.183173		-0.57465	0.318959	0.614003	-0.239708		-0.723565	0.0819981	0.847541	-0.0565353
25.3169	25.7027	25.6111	27.3814	27.4101	27.534	27.3105	27.5037	27.4762	26.1318	26.302	26.3266	26.5895	27.0213	27.2531	26.7921	26.238	25.3208	25.3832	25.2148	25.6587	25.9692	25.8776	25.7908	25.8447	26.3715				+	8Pa_P	+	8Pa_0.5Pa	2.42215	0.00273909	+	0.260454	0.597371	-0.223366		-0.613142	2.25707	0.0264312	-1.09056	+	-3.20386	3.49715	0.00206009	-0.867193
20.2788	20.1989	20.2285	21.04	21.1061	21.2004	21.2273	21.2207	21.3984	17.6469	17.1892	16.816	18.8689	17.2159	17.8754	17.8623	17.582	16.5103	16.9574	16.1095	18.5715	18.3287	17.3506	17.008	17.5748	17.8834	Phospho [S480;S481]	+	0.5Pa_P	+	8Pa_P			10.2837	0	+	8.38533	0	-3.2456	+	-12.0427	8.18867	0	-3.51164	+	-11.0799	0.333089	0.489689	-0.26604
20.7308	20.82	20.6395	21.1382	21.1955	21.1155	22.2564	22.4459	22.1764	20.5705	20.96	20.7314	20.9265	19.7741	20.2671	21.2982	21.4546	20.0838	19.8898	19.3774	20.9735	20.2967	21.2633	21.0021	21.1759	21.0808	Phospho [S208;R896;S1004];S210;S216;S240;S243;S328;S365;S384;S386;S388;S400;S410;S490;S655;S657;S710;S838;S895;S898;T254;T408;T414;T840;T902;T999							1.46784	0.0254157	+	1.25891	0.0766156	-0.643117		-2.07994	1.63975	0.0792144	-0.819453		-2.51604	0.246942	0.591904	-0.176336
17.9404	14.9854	19.4773	20.2574	19.7239	20.3795	18.8944	19.8002	19.7723	21.1276	20.8397	20.7746	20.7004	20.5752	17.4489	16.0132	17.9735	17.6863	17.4814	17.3822	17.4191	17.0692	16.2995	19.6434	19.7502	19.7611	Phospho [S132]							0.635286	0.180679		0.184493	0.697399	0.406005		0.457463	0.719018	0.321023	-0.970933		-1.36553	0.970069	0.133242	-1.37694
21.9968	21.9821	21.9008	24.0134	24.0362	24.0979	23.6919	23.8017	23.7624	24.8836	24.8331	24.4134	24.4974	24.4496	24.4375	24.5337	24.5994	23.5867	23.5308	23.5714	24.6353	24.5602	24.5485	24.4942	24.4199	24.455	Phospho [S361;S362;S375;S385;S388;S592;S596;S603];T601	+	0.5Pa_P					3.00736	0.000712514	+	2.72423	0.00469061	1.32726	+	3.76125	1.7138	0.0698966	0.946522		2.60031	1.2744	0.0733362	-0.380741
18.9581	18.8553	19.0815	21.5802	21.5376	21.4741	21.1719	21.0265	21.0389	21.8984	21.8241	21.729	21.7082	21.6696	21.3929	21.4335	21.5237	20.0953	20.1118	19.1933	21.7263	20.5789	21.3651	21.4865	21.4474	20.4889	Phospho [S384;S394;S397]	+	0.5Pa_P			+	8Pa_0.5Pa	1.48803	0.0241953	+	1.72696	0.0307144	1.12253	+	2.63481	0.160392	0.793435	0.196606		0.404491	2.0718	0.0181461	-0.925927
18.6028	20.418	20.4881	19.406	21.3693	21.4797	16.9167	16.6112	17.6514	22.5231	23.249	21.6452	21.7959	21.7848	22.3056	22.2731	22.369	21.5008	21.7019	21.7753	22.2843	22.3623	21.9333	22.072	21.5549	21.8072	Met-loss+Acetyl [N-Term];Phospho [S5;S9]	+	0.5Pa_P	+	8Pa_P			4.73309	2.76498e-05	+	3.31478	0.00199636	3.02731	+	4.43244	3.21195	0.00332766	2.67208	+	4.24793	0.999314	0.126309	-0.355222
18.4306	18.3768	18.4334	16.9255	17.5882	17.001	17.7025	17.199	16.3343	18.3908	18.3124	17.5883	18.705	19.0106	16.8209	16.7074	17.9454	15.9815	18.3175	17.2272	18.1779	17.287	16.6678	18.0599	17.4315	17.1897	Phospho [S72;S74;T75;T76]							0.470554	0.273722		0.466842	0.378687	0.380532		0.98275	0.213076	0.729337	-0.183464		-0.51698	0.782784	0.192354	-0.563996
24.4612	24.4207	24.4294	24.914	24.9099	24.9335	24.9063	24.9603	24.9235	25.5769	25.6537	25.6681	25.6481	25.7149	25.8084	25.8615	25.8637	25.0307	25.0862	25.0549	26.0529	26.1052	26.0671	25.8772	25.896	25.8796	Phospho [S162;S167;S179;S181];T170;T177	+	0.5Pa_P	+	8Pa_P			5.84351	0	+	7.44658	0	0.962328		10.2567	4.02479	0.000465672	0.91011		5.16244	0.117343	0.783558	-0.0522177
20.273	20.5836	20.6961	19.6559	19.626	19.5383	17.5859	17.941	17.4621	22.0216	22.0958	21.359	21.4673	21.5396	22.8143	22.6369	22.4863	22.1879	22.2223	22.0964	22.4575	22.6536	22.5725	22.2774	22.296	22.4945	Phospho [S76;S77]	+	0.5Pa_P	+	8Pa_P			7.33725	0	+	4.38188	0.000286567	2.79018	+	5.70746	5.68927	0	3.09957	+	7.21957	0.857789	0.165564	0.309398
22.9398	22.9382	22.9363	23.8342	23.7732	23.7095	23.8315	23.8083	23.8203	25.1537	25.2202	24.4685	24.3251	24.2748	24.6957	24.5792	24.6411	23.7257	23.7105	23.563	23.5943	23.5413	23.5621	24.2715	24.2917	24.3369	Met-loss+Acetyl [N-Term];Phospho [S4;R8;S17;S216;S218;S222];S27;S30;S32;T16;T220;T6	+	0.5Pa_P			+	8Pa_0.5Pa	5.13692	0	+	4.64106	0.000148148	1.15968	+	6.03464	1.04921	0.204156	0.33399		1.80895	3.68337	0.0017	-0.825691
20.2422	20.4046	20.2597	21.2853	21.282	21.2538	21.4524	21.4111	21.3564	20.951	21.1695	20.4994	20.5111	20.8341	21.5912	21.4203	21.7188	21.472	21.1217	20.8549	21.905	22.0865	21.898	22.0311	21.8951	21.7665	Phospho [S211;S286;S290;T297]			+	8Pa_P	+	8Pa_0.5Pa	1.88544	0.00962147	+	0.150395	0.749998	0.0927722		0.382712	2.06321	0.0378286	0.675917		2.9907	1.7669	0.0297002	0.583145
21.3982	21.496	21.8263	22.9069	23.1894	23.2512	23.2367	22.751	23.1815	23.0031	23.2897	22.4263	22.4988	22.7128	22.6823	22.5016	22.7889	21.6748	21.6346	21.9027	21.8056	22.1698	21.901	22.3643	22.4509	22.3224	Phospho [S53;S1106;S1113;S1115];S142;S56;S594;S600;S656;S675;S679;T144;T599					+	8Pa_0.5Pa	1.64817	0.0169097	+	0.219611	0.647388	0.156026		0.531138	1.19211	0.165898	-0.556793		-1.98757	3.7063	0.00169388	-0.712819
23.9611	23.8965	23.9103	22.9307	23.0492	23.0001	22.5508	22.9532	22.688	18.9669	18.5174	23.0089	22.9285	22.747	21.9423	22.2577	22.0923	23.7967	23.7117	23.7246	23.3078	22.8682	23.4035	22.8172	22.926	22.9408		+	0.5Pa_P			+	8Pa_0.5Pa	2.37182	0.00316842	+	1.74668	0.029329	-1.65791	+	-2.65755	0.102653	0.86821	0.061854		0.271484	1.89152	0.0240173	1.71977	+
26.9558	26.8286	26.8802	25.9369	25.8551	25.8434	26.1055	26.2451	26.2423	24.6817	24.6764	26.2519	26.3188	26.3521	25.7898	25.9181	25.7703	26.8574	26.8327	26.7958	26.3902	26.469	26.4338	26.1711	26.2054	26.1086	Phospho [T208]					+	8Pa_0.5Pa	1.94408	0.00848295	+	1.33324	0.066775	-0.601542		-2.17057	0.389716	0.550391	0.152316		0.850404	2.071	0.0181079	0.753857
19.0122	18.9793	18.334	18.3831	17.7525	17.8044	18.3406	18.4253	17.7689	16.8797	15.7185	17.3666	18.1399	18.4001	16.5207	18.2227	17.4963	18.8624	17.7626	17.6461	16.8858	18.9207	18.6216	17.6358	18.283	17.3698		+	0.5Pa_P					1.47419	0.025015	+	1.82303	0.0250257	-0.968095		-2.74521	0.540041	0.424154	-0.312519		-1.09818	0.91802	0.14722	0.655575
17.7994	18.56	18.164	17.562	17.6046	17.7545	17.6872	17.8344	15.9246	17.1351	17.0897	19.8624	18.8659	18.8719	16.0082	15.8768	18.1345	19.4016	18.5786	19.1275	19.2347	18.0706	18.3307	18.0392	17.732	17.3269								0.661589	0.16966		0.0505302	0.913883	0.0760342		0.140462	1.43795	0.1108	0.772322		2.28247	0.663076	0.245253	0.696288
18.4683	17.6535	17.9065	15.5359	16.0424	16.3324	15.7921	17.44	17.3853	15.9037	16.3165	17.1333	17.4369	17.0975	16.5358	18.3067	16.5182	17.306	17.7182	16.8897	17.3903	18.0447	16.4817	18.614	16.4865	16.8265								0.243907	0.499648		0.0354144	0.938016	-0.0446313		-0.0999706	0.384297	0.553886	0.355661		0.840955	0.550374	0.310793	0.400292
20.1971	20.4682	20.4947	20.908	20.7001	20.9981	20.4568	20.3509	20.2051	20.4006	20.5032	20.6604	20.9205	21.0763	20.7826	20.893	21.0202	20.0325	20.1403	19.9849	20.0037	20.1432	19.6218	20.1359	19.9875	20.4975	Phospho [S182;S184;S189;S193;T197]			+	8Pa_P	+	8Pa_0.5Pa	4.68846	2.69663e-05	+	1.14729	0.0936356	0.25109		1.94139	2.86027	0.00820939	-0.470207		-3.86215	4.85394	0.000139535	-0.721296
22.6373	22.7413	22.5346	19.5368	19.5071	19.6958	19.8927	19.7505	20.1736	20.0231	20.1328	21.9499	22.1843	22.1065	21.3828	21.3387	21.1177	23.0659	22.9434	23.1547	22.5526	22.8485	22.693	21.6159	21.5039	21.4704				+	8Pa_P	+	8Pa_0.5Pa	2.12505	0.00551235	+	0.451578	0.392376	0.56063		0.957434	2.23518	0.027574	1.70874	+	3.17988	2.12543	0.01675	1.14811	+
22.8174	22.7918	22.8888	20.5347	20.4014	20.729	20.6668	20.8369	20.696	18.2834	17.4593	21.5805	21.7363	21.6583	20.4476	20.6526	20.9432	22.8579	22.653	22.6864	21.6904	21.7762	21.7559	20.694	21.0144	21.0262	Met-loss [N-Term]					+	8Pa_0.5Pa	1.23978	0.0421646	+	0.848574	0.164999	-1.02846		-1.55109	0.436069	0.508828	0.421315		0.929626	1.51969	0.0465997	1.44977	+
24.0164	24.0268	24.1907	22.696	22.62	22.4803	23.0361	23.1511	22.9696	20.6525	21.1535	23.4868	23.5456	23.6954	22.6681	22.597	22.6562	23.7686	23.5643	23.6099	23.7373	23.9411	23.8064	23.477	23.4933	23.4535	Met-loss [N-Term]					+	8Pa_0.5Pa	1.71783	0.0143954	+	0.856277	0.163056	-0.686118		-1.56161	1.03186	0.209166	0.407161		1.78682	1.9642	0.0212069	1.09328	+
21.3665	21.4374	21.4317	20.6577	20.5515	20.8103	21.6576	21.5134	21.2706	20.3654	20.5949	24.4128	24.3298	24.4513	22.1811	22.1771	22.2545	22.697	22.3869	22.7717	24.0403	24.2049	24.1199	25.0838	24.9444	24.8968		+	0.5Pa_P	+	8Pa_P			3.79771	0.000170886	+	1.59098	0.0403836	1.40733	+	2.47694	5.74895	0	2.71658	+	7.29954	1.17609	0.0891906	1.30925
23.1416	23.1856	23.1705	22.708	22.7743	22.7744	22.7662	22.8232	22.8366	21.3873	21.3996	23.4135	23.3753	23.3634	22.7162	22.6327	22.8503	23.7706	23.7111	23.7066	23.5749	23.5643	23.6563	23.7542	23.8534	23.9308				+	8Pa_P	+	8Pa_0.5Pa	3.58894	0.000251095	+	0.44022	0.40247	-0.266638		-0.93842	7.93351	0	0.815777		10.6306	2.83259	0.00552995	1.08241	+
15.9538	16.2186	17.8033	16.8955	18.6554	15.8992	16.0046	16.4894	16.0097	17.5028	16.017	17.0803	15.7848	16.736	17.5444	16.9574	18.3142	17.0519	17.8571	15.2716	16.2719	17.94	17.8643	17.4739	16.9149	16.6349								0.196485	0.567323		0.336849	0.50405	0.33329		0.757618	0.390854	0.550104	0.372357		0.852384	0.0331221	0.935726	0.0390679
21.1374	19.0044	21.1218	17.897	15.5585	20.2094	18.6989	19.6048	17.7968	17.9055	15.7005	19.5784	19.3383	19.6113	18.5185	18.8684	18.8468	20.9606	21.239	20.0452	21.0893	21.4156	20.8637	19.1323	19.2316	20.0412						+	8Pa_0.5Pa	1.67054	0.0160327	+	0.253222	0.606918	-0.457223		-0.598887	1.35459	0.126955	1.44329	+	2.18396	2.60157	0.00816185	1.90052	+
20.9896	20.8724	21.1099	18.3261	18.4262	19.6457	17.5482	16.0399	18.0483	22.3029	22.2287	20.917	21.2237	21.1668	21.9157	21.8706	21.6306	21.612	21.3325	21.0944	22.179	22.1553	22.1036	21.7697	21.7881	21.8586	Phospho [R113;S116]	+	0.5Pa_P	+	8Pa_P			4.69299	2.7027e-05	+	3.02003	0.00301789	2.65631	+	4.09551	3.5305	0.00141844	2.76522	+	4.60161	0.207547	0.644009	0.108909
23.1248	23.2556	23.3292	20.9714	20.8936	21.8046	21.4768	21.7814	21.5807	19.5809	20.1152	21.7284	21.4235	21.6401	21.0328	20.8299	20.3723	22.2919	22.172	22.2648	21.5738	21.6234	21.8123	19.9787	21.2891	20.9393	Met-loss+Acetyl [N-Term];Phospho [T426;S430]	+	0.5Pa_P					1.58575	0.0194303	+	1.84955	0.0234771	-1.18383	+	-2.77555	0.586469	0.395813	-0.474727		-1.16999	1.13881	0.0963801	0.709106
23.0493	23.3197	23.3438	24.2512	24.1993	24.1454	24.2521	24.2227	24.2047	23.9096	23.854	22.7678	23.0703	22.8388	23.7701	24.0256	24.0254	23.5859	23.5645	23.4991	23.6819	23.7058	23.7419	23.7922	23.8397	23.6621	Phospho [R465;R682;S466;S554;S558;S560;S561;S667;S669;S684;S772;S784;S843;S848;S849;S850;S854;S856;S857;S861;S863;S865;S888;S889];T666;T741;T771							0.620175	0.187978		0.746602	0.205096	-0.35489		-1.40901	0.645043	0.359906	-0.212788		-1.258	0.343486	0.479353	0.142102
24.074	24.3377	24.1245	24.1077	24.5832	24.2698	24.4892	24.4763	24.7532	24.591	24.6157	23.7291	23.9215	24.1849	24.5394	24.4181	24.2713	24.3424	24.2747	24.1423	23.9948	24.0052	23.8618	24.2267	24.3101	24.3429	Met-loss [N-Term];Phospho [R26;R337;R428;S111;S32;S335;S339;S390;S391;S423;S424;S426;S430;S434;S45;S557;S558;S559;S56;S563;S615;S630;S634;S678;S680;S684];T31;T433;T600;T618;T632;T679;T681;T683							0.549284	0.225019		0.22318	0.643289	-0.0734098		-0.538455	1.15744	0.174751	-0.190523		-1.9448	0.441828	0.390552	-0.117113
23.8102	23.8797	23.8335	22.9062	22.5369	22.8834	22.8218	22.4673	22.7016	23.0544	22.9988	24.76	24.7219	24.6966	24.1456	24.1642	24.2528	25.4791	25.4273	25.4406	24.9635	25.0743	25.0346	24.4028	24.3232	24.3434		+	0.5Pa_P	+	8Pa_P	+	8Pa_0.5Pa	5.35433	0	+	2.24176	0.0107105	1.00589	+	3.21944	5.81131	0	1.84982	+	7.38365	1.9672	0.0211586	0.843926
23.2784	23.4988	23.5561	22.716	22.911	22.73	23.3468	23.2901	23.2343	22.5877	22.3216	24.5509	24.4717	24.5245	24.2373	24.1836	24.0858	24.8721	24.8886	24.9585	25.5489	25.5656	25.5416	25.0276	25.09	25.0353				+	8Pa_P	+	8Pa_0.5Pa	6.41476	0	+	1.35949	0.0632777	0.696888		2.20231	9.632	0	1.99629	+	13.9188	3.0554	0.00387571	1.29941	+
17.4282	18.4144	19.1656	16.9148	17.3657	16.6153	16.4879	18.239	16.9783	17.7134	17.3471	18.5533	17.9877	18.5569	17.8482	17.1619	18.0039	20.3511	18.2796	20.3905	19.3149	19.4151	19.4113	17.5462	17.5617	18.0342				+	8Pa_P	+	8Pa_0.5Pa	2.10736	0.00573476	+	0.514086	0.341714	0.384441		1.0595	2.03314	0.0396475	1.41062	+	2.95748	1.53156	0.0457022	1.02618	+
20.3664	20.1855	20.2698	17.4244	17.9479	17.336	17.6312	18.57	17.2034	19.8398	20.028	21.5561	21.4972	21.5463	20.8665	20.8588	20.87	22.4339	22.4712	22.319	21.4291	21.2705	21.3774	20.1585	20.0239	20.0662		+	0.5Pa_P	+	8Pa_P			4.56929	2.55864e-05	+	3.29735	0.00205072	2.33454	+	4.41238	3.75429	0.000904255	2.73502	+	4.85346	0.44785	0.386302	0.40048
16.914	17.1109	16.0825	19.1081	18.8089	19.2119	18.2423	18.5786	18.2204	18.3584	18.6497	20.1097	20.2677	20.0816	19.4827	19.7384	19.4778	20.1685	19.992	20.1559	20.27	20.2226	20.3398	20.7439	20.4057	20.5006		+	0.5Pa_P	+	8Pa_P	+	8Pa_0.5Pa	5.18469	0	+	2.32939	0.00924215	1.48992	+	3.31789	4.87443	3.34728e-05	2.28017	+	6.17424	2.26416	0.0134048	0.790252
18.9433	18.9662	17.5508	16.4634	17.0824	15.921	17.0282	16.5032	16.6312	15.9214	18.4332	18.9867	19.3601	18.9268	17.8711	17.7718	18.7154	19.7923	19.3782	19.8062	18.6813	19.4833	19.5525	17.2158	18.4076	17.3747				+	8Pa_P			1.92853	0.00874719	+	1.13951	0.0949272	1.01615		1.93161	2.34963	0.0225896	1.62247	+	3.30514	0.60166	0.278737	0.606317
19.7694	19.7237	19.7962	17.2194	17.2507	16.56	18.5371	18.1349	16.5115	18.0486	17.9384	20.8564	20.6792	20.4072	19.637	19.8613	19.8906	21.0796	20.8488	21.1812	20.5409	20.9616	21.0892	20.0971	20.208	19.6438		+	0.5Pa_P	+	8Pa_P			3.63297	0.000231798	+	1.57765	0.0414482	1.49787	+	2.46134	3.91856	0.000659091	2.46081	+	5.04045	1.45285	0.0525678	0.962948
20.7118	20.6553	20.2423	17.1423	16.7698	16.7411	18.6704	17.6796	16.8856	18.1199	18.769	21.4551	21.3027	21.5336	20.8917	20.8944	20.8547	22.227	22.162	22.1987	21.9849	21.6101	22.0338	20.5357	19.2912	19.9098		+	0.5Pa_P	+	8Pa_P			3.21004	0.0004884	+	1.86895	0.0225839	2.08893	+	2.7977	3.2525	0.00299571	2.93943	+	4.29269	0.777523	0.194595	0.850502
19.0034	18.8888	19.0514	17.2399	16.6788	17.522	16.6568	17.4556	17.9305	17.6006	18.2106	20.1625	20.2514	20.2323	19.188	18.8264	18.9006	20.7449	20.7112	20.8443	20.0115	19.7335	19.7826	16.6101	17.9629	18.275		+	0.5Pa_P					1.72365	0.0142033	+	1.9179	0.0204364	1.34631	+	2.85349	1.80754	0.0581587	1.58318	+	2.7061	0.15082	0.725933	0.236874
20.0241	19.9906	19.7454	22.122	22.2117	20.5697	20.3449	21.3402	21.3247	21.946	22.2384	20.8549	17.1798	20.0617	22.1052	22.0898	22.2711	19.9691	20.0276	19.953	22.1425	20.9791	21.2295	22.2895	22.3514	22.2033	Phospho [S60;S1243;S323;S327;S61;S740;S746;S751;T1245]							0.0896372	0.766471		0.139317	0.766884	0.240781		0.357665	0.374331	0.56129	0.385765		0.823469	0.0768752	0.85584	0.144985
16.3887	16.5313	16.8021	17.4977	16.2785	17.5355	16.2718	16.9972	17.7218	17.1352	17.1502	17.9183	16.4344	16.736	16.7998	16.9348	17.2541	17.2234	18.124	17.7051	16.5502	17.2465	16.818	17.4254	15.7217	17.394								0.168013	0.613608		0.260212	0.597499	0.153719		0.612667	0.363677	0.569941	0.242644		0.804615	0.118049	0.782575	0.0889255
21.6744	21.6452	21.3528	19.9633	20.5551	20.3895	20.8432	20.7396	20.735	19.1446	17.2557	20.7906	20.3358	20.2403	20.0503	19.0332	20.0977	20.3803	20.0552	20.8531	20.7204	20.8329	21.2015	20.8462	20.8313	21.1074		+	0.5Pa_P			+	8Pa_0.5Pa	2.47974	0.0023775	+	2.00988	0.0166735	-1.25902	+	-2.95791	0.218253	0.724439	-0.118858		-0.527642	1.95811	0.0213909	1.14017	+
21.9185	21.8087	22.0115	23.4627	23.5778	23.3629	23.1298	23.2337	23.224	24.0559	24.05	23.7777	23.7983	23.7225	23.6689	23.6681	23.7418	22.7669	22.8072	22.7417	23.3816	23.545	23.5402	23.3975	23.5402	23.4916	Phospho [S615;S725;S730;S739;S743;S773;S777;S779]	+	0.5Pa_P			+	8Pa_0.5Pa	2.69166	0.00149951	+	2.60967	0.00557702	0.951551		3.63246	0.768774	0.29757	0.386931		1.43586	3.01301	0.00417439	-0.56462
21.5433	21.3747	21.2073	22.8899	22.9404	22.8612	21.9545	22.0888	21.8519	24.18	24.1049	23.6299	23.5748	23.5384	23.5791	23.5821	23.8138	22.9219	22.8744	22.6073	22.9199	22.8776	23.0816	23.4339	23.4778	23.4241	Phospho [S65;S151;S153];S75;S77;S78;S91;S92;T85;T87	+	0.5Pa_P	+	8Pa_P	+	8Pa_0.5Pa	6.24731	0	+	5.06769	8.51064e-05	1.67124	+	6.59178	2.99767	0.00601165	0.989591		4.01245	3.73149	0.00159585	-0.681645
17.7772	17.4912	18.45	19.2456	19.5715	19.2837	18.8899	19.1085	19.3326	22.2976	22.2845	21.6777	21.6434	21.6305	21.7793	21.9106	21.9332	21.0388	21.0741	20.9791	21.9982	21.9894	22.0024	21.8502	21.6718	21.6548	Phospho [T646]	+	0.5Pa_P	+	8Pa_P			11.0214	0	+	7.99498	0	3.10016	+	11.2722	7.45046	0	2.78986	+	9.81803	0.9878	0.129009	-0.310301
17.895	16.9276	18.4727	17.2175	17.5883	18.1988	19.7177	19.0922	18.9764	16.2379	17.8999	17.5629	17.6586	18.3669	16.9999	18.1488	17.311	17.4354	17.6943	16.5705	17.9805	17.9997	17.6711	18.0396	15.277	17.8128								0.992073	0.0754409		1.02153	0.118231	-0.708548		-1.78103	1.16582	0.172497	-0.845034		-1.95516	0.13436	0.752049	-0.136486
21.1985	21.167	21.0666	19.8984	20.4839	20.3904	19.9243	20.0831	20.016	16.9227	16.4101	20.4679	20.5472	20.6418	19.1175	19.3209	19.0281	20.9646	20.9637	20.7226	20.6784	20.5635	21.0379	19.8483	19.8315	19.9401		+	0.5Pa_P			+	8Pa_0.5Pa	2.02335	0.00715089	+	1.58845	0.0405528	-1.4128	+	-2.47398	0.0525666	0.931106	0.0358047		0.145672	1.66194	0.0356484	1.44861	+
26.41	26.4252	26.4845	27.6939	27.6925	27.7253	27.3512	27.3399	27.3712	27.1795	27.2383	26.809	26.8298	26.8547	26.9183	26.9056	26.9302	25.9618	26.0314	25.9864	27.0165	27.0457	26.9626	26.9623	26.9768	26.9973	Phospho [S105;S109;S140;S228];T108							1.09342	0.0594291		0.477404	0.369588	-0.207781		-1.00012	1.20882	0.162414	-0.505873		-2.00808	0.888301	0.156116	-0.298092
21.1712	21.1314	21.0807	19.9425	19.8416	19.9507	20.2673	19.8921	20.2231	16.9111	19.0174	18.7565	18.4641	18.8244	16.9922	17.6113	17.9006	19.3384	19.4744	19.5003	17.8173	17.5873	16.8048	16.3104	17.525	17.2894		+	0.5Pa_P	+	8Pa_P			5.089	0	+	5.22096	5.42986e-05	-2.32926	+	-6.79809	4.31324	0.00026936	-2.42815	+	-5.49833	0.0717866	0.863842	-0.098882
20.6686	20.521	20.4886	19.9797	19.7241	18.6154	19.7863	17.8792	18.6342	15.9027	18.0479	18.9237	19.6313	18.5962	16.0891	17.5362	16.9374	18.9475	19.0524	18.8838	16.6885	18.153	17.0641	18.7437	16.9478	18.9026		+	0.5Pa_P	+	8Pa_P			2.33666	0.00346781	+	2.32848	0.00924524	-1.88054	+	-3.31686	2.15519	0.0319515	-1.43486	+	-3.09206	0.354366	0.468383	0.445673
25.4204	25.4521	25.4441	25.6017	25.3978	25.5268	25.3934	25.3078	25.4361	25.2037	25.3616	25.2095	25.1021	25.0239	25.2768	25.2328	25.284	25.2422	25.3071	25.282	25.1497	25.1383	25.2497	25.2235	25.1531	25.2127	Phospho [T453;R460];S455;S457;S459	+	0.5Pa_P	+	8Pa_P			5.23529	0	+	3.79363	0.000758465	-0.230438		-4.99204	5.17886	1.86047e-05	-0.224633		-6.55515	0.0504972	0.904651	0.00580488
23.2646	23.7652	23.8583	22.6467	22.2035	22.3702	23.084	22.6424	22.007	19.6129	17.2523	22.2412	22.0374	22.049	20.5697	21.4515	21.7367	23.0812	22.4956	23.0297	22.5626	22.4265	22.2729	22.7981	22.3225	22.6762		+	0.5Pa_P			+	8Pa_0.5Pa	2.94984	0.000844199	+	2.27604	0.00999786	-2.0025	+	-3.25797	0.479464	0.470929	-0.241858		-1.0014	2.09192	0.0177187	1.76064	+
22.3709	22.3913	21.8495	21.7547	21.4056	21.4445	21.7538	21.4131	21.6123	16.9114	16.6473	20.7698	21.2819	21.2187	20.5449	19.6544	20.2557	21.4226	21.6619	21.029	21.5222	21.5338	21.3784	21.027	21.0657	21.2663		+	0.5Pa_P	+	8Pa_P	+	8Pa_0.5Pa	2.95461	0.000840708	+	2.3674	0.00854005	-2.11677	+	-3.36056	2.11486	0.0342827	-0.454299		-3.04767	1.76285	0.0298392	1.66248	+
24.6189	24.5933	24.62	23.7884	23.9446	23.8127	22.8414	23.7554	23.2046	22.1205	22.123	23.4439	23.4833	23.4349	23.3922	23.6235	23.8367	24.5846	24.4793	24.7702	24.4527	24.4089	24.4094	24.2785	23.6517	23.7566	Phospho [R385;S386]					+	8Pa_0.5Pa	2.77107	0.00125761	+	1.44675	0.053812	-0.72655		-2.30685	0.926841	0.239787	0.401406		1.65042	3.259	0.00291639	1.12796	+
21.6744	21.5396	21.8041	19.8863	19.0186	18.8334	20.0412	20.0933	19.9036	17.1556	18.4532	20.1912	19.6227	19.9414	19.8388	19.6968	19.592	20.4136	20.567	20.0999	19.4763	19.2343	20.467	20.3756	20.2165	20.6588								1.13568	0.053934		1.13587	0.0955903	-0.999044		-1.92703	0.136936	0.822059	-0.142838		-0.351818	1.40864	0.0574577	0.856206
19.6892	19.8256	19.7196	21.3931	21.1347	21.6054	21.1616	21.0072	20.912	22.0429	21.5911	21.201	20.8039	20.5862	21.4481	21.288	21.1457	19.6799	20.3332	20.3353	18.929	20.1416	19.0268	21.2206	21.2179	21.2348	Phospho [S488;S491;S815]					+	8Pa_0.5Pa	1.53224	0.0218935	+	1.0176	0.118912	0.546853		1.77594	0.625717	0.371366	-0.481038		-1.22926	1.97579	0.0208416	-1.02789	+
20.2093	19.6891	19.8344	18.9079	18.8379	19.7768	16.9244	17.0033	17.4883	16.0557	16.9413	19.2055	16.3321	19.5833	16.7112	18.3671	17.027	17.4114	16.2467	16.6063	16.6783	17.3318	18.1261	19.0583	17.7476	17.8771								1.27116	0.0390686	+	1.1161	0.0992494	-1.21336		-1.90208	1.61229	0.0821142	-1.28753	+	-2.48461	0.0491283	0.907155	-0.074172
25.708	25.6212	25.6785	24.4076	24.5411	24.626	24.5386	24.5349	24.5643	22.517	22.7395	24.5971	24.4973	24.6196	23.9613	24.1645	24.114	25.3973	25.4048	25.3911	24.854	24.8971	24.9122	24.3859	24.3907	24.4641		+	0.5Pa_P			+	8Pa_0.5Pa	2.45889	0.0024726	+	2.02721	0.0160264	-1.01207	+	-2.97753	0.0200908	0.975122	-0.0136736		-0.057584	2.22107	0.0144416	0.998396
23.573	23.8985	23.7673	21.8907	22.3467	21.857	21.7357	21.9127	21.3411	19.8931	20.1834	22.3988	22.4653	22.4338	21.5876	21.4782	21.6826	23.1062	23.0835	22.738	21.9459	21.8481	21.9335	21.4709	20.8818	21.1349								0.898729	0.0936518		1.19594	0.0859124	-0.964953		-2.00217	0.5357	0.426932	-0.464443		-1.09137	0.56607	0.30042	0.50051
22.1182	22.0489	22.0928	21.7221	20.6042	21.5145	20.7268	20.5975	20.5892	20.6918	21.1929	21.1981	21.0615	21.5565	21.8432	21.5457	22.0636	22.1329	22.4018	21.7441	21.7272	22.0084	21.5101	19.5337	17.4601	20.1206								0.18084	0.59256		0.0758709	0.870745	0.0592501		0.205806	0.273343	0.66543	-0.375044		-0.637346	0.322298	0.500725	-0.434294
22.495	22.6515	22.6389	20.6896	20.8344	20.7616	21.0548	21.2742	21.059	17.9604	18.2837	21.3294	21.2742	21.1067	20.7003	20.5041	21.0826	22.2683	22.3842	22.5024	21.7682	21.7914	21.7284	21.1878	21.2981	21.1413	Met-loss+Acetyl [N-Term]					+	8Pa_0.5Pa	2.05894	0.00650975	+	1.39022	0.059964	-1.21528	+	-2.23928	0.407038	0.533524	0.29013		0.880339	2.12224	0.0167947	1.50541	+
20.4422	20.7912	19.0195	19.5568	16.8244	20.4521	19.7268	19.6012	20.0751	16.6896	15.6586	18.1251	19.2979	18.9857	16.4028	17.0682	16.587	19.6711	19.5329	20.2375	16.4523	17.3898	20.2167	19.0329	17.0529	17.0583	Met-loss+Acetyl [N-Term]	+	0.5Pa_P					2.09917	0.00587842	+	2.71214	0.00475171	-2.25808	+	-3.74765	0.973234	0.225572	-1.09388		-1.7112	0.950643	0.1377	1.1642
22.4948	22.5347	22.6138	23.9814	23.8681	23.9687	23.4645	23.4537	23.4816	23.4539	23.2456	23.1722	23.1447	23.171	23.5122	23.2734	23.252	22.4881	22.2566	22.3034	22.6185	22.5069	22.5764	22.583	22.6671	22.6163	Phospho [S82;S287;S295];S92;S93;S94			+	8Pa_P	+	8Pa_0.5Pa	3.70599	0.000196018	+	0.06523	0.888335	-0.0397857		-0.178734	2.82856	0.0089	-0.804985		-3.82753	7.99435	0	-0.765199
24.3146	24.373	24.2693	23.5287	23.5966	23.5614	23.432	23.5914	23.6333	22.2418	22.0183	23.8022	23.7531	23.7016	23.1011	23.3512	23.1541	24.018	24.0077	24.0189	24.0844	24.009	24.1523	23.6116	23.5152	23.6732	Met-loss+Acetyl [N-Term];Phospho [S25;T26]	+	0.5Pa_P			+	8Pa_0.5Pa	2.31169	0.00363976	+	1.6445	0.0363594	-0.670705		-2.53933	0.246533	0.696045	0.0877934		0.584785	2.18403	0.0154149	0.758498
24.7547	24.9531	24.7993	23.7671	23.8674	23.8368	23.6016	23.66	23.6738	22.0799	22.4673	23.7687	23.9138	23.8152	22.9985	23.4459	23.5716	24.5885	24.4499	24.5059	24.0192	23.9384	24.0284	23.5259	23.167	23.4004	Met-loss+Acetyl [N-Term];Phospho [S23;S24;S28;S31;S594];S90;T32	+	0.5Pa_P			+	8Pa_0.5Pa	1.80662	0.0116407	+	1.88214	0.0220724	-0.843906		-2.81275	0.238453	0.704778	-0.143345		-0.568644	1.5495	0.0441644	0.700562
23.752	23.9129	23.7584	23.6684	23.5017	23.6557	23.108	22.6198	22.6265	22.8697	22.872	23.7473	24.008	23.8539	23.1033	23.535	23.1383	23.5831	22.8474	23.2944	22.8798	22.5207	23.4861	22.897	22.7931	23.2112	Phospho [S96;R99;S185];T169;T98							0.716475	0.146983		0.0142045	0.973909	-0.00946956		-0.0410187	0.960923	0.228751	-0.343406		-1.69516	0.965257	0.134294	-0.333936
18.5303	19.7971	18.8376	19.9498	20.2498	20.0084	19.1428	20.3368	19.3228	19.6031	19.6103	19.6112	19.6239	19.4393	15.5253	19.2019	19.6069	18.1436	18.2272	18.3077	19.2161	19.1413	19.5208	18.1519	18.8602	18.2114	Phospho [S41;R48];S45			+	8Pa_P			0.907843	0.0915744		0.504284	0.349416	-0.547304		-1.04377	2.37078	0.0218044	-0.932797		-3.32825	0.335875	0.487151	-0.385493
21.8096	21.8151	21.7665	22.8637	22.9602	23.0708	22.6172	22.8801	22.7317	23.8085	23.8701	23.1821	22.9368	23.1655	23.2422	23.235	23.3179	22.3132	22.2546	22.3284	22.4634	22.3636	22.3274	22.7979	22.9553	22.7498	Phospho [S83;R92;S103;S112;S115;S116]	+	0.5Pa_P			+	8Pa_0.5Pa	3.6501	0.000221557	+	2.77073	0.00439093	0.843089		3.81361	0.00737062	0.992089	0.00429832		0.0214248	4.55759	0.000181818	-0.838791
23.9991	23.6884	23.7695	24.2482	24.5291	24.493	24.0015	24.2064	24.1057	25.1769	24.9682	24.4313	24.4141	24.49	24.9591	25.0305	24.9932	23.9976	24.1208	24.0612	23.4165	23.6391	23.625	24.3241	24.4253	24.4784	Phospho [S34;R63;R780;S39;S41;S71;S75;S782];T67;T70;T74	+	0.5Pa_P			+	8Pa_0.5Pa	4.07513	6.29371e-05	+	3.61032	0.00110145	0.692264		4.77575	0.289039	0.647018	-0.105881		-0.667448	3.5698	0.00189954	-0.798145
20.8474	20.9661	20.7639	23.0748	22.9241	22.881	22.6319	22.7966	22.6584	22.5389	22.3439	21.455	21.0313	20.8907	22.7992	22.7251	22.6072	21.4132	21.1719	21.4825	21.7535	21.9284	21.7368	22.1089	22.1454	22.1769	Phospho [R540;S544;S594]							0.27899	0.453118		0.105556	0.820617	-0.122669		-0.278766	0.569706	0.405172	-0.402956		-1.14429	0.45372	0.381546	-0.280287
23.0151	22.9791	22.9745	22.2945	22.2563	22.2066	22.4692	22.3264	22.4507	18.777	19.4104	22.1565	22.2238	22.0111	21.5398	21.6128	21.1453	22.538	22.4828	22.6662	22.6605	22.9071	22.8208	22.6036	22.4627	22.6338		+	0.5Pa_P			+	8Pa_0.5Pa	3.32232	0.000375489	+	2.23355	0.0108337	-1.4429	+	-3.21021	0.319978	0.613246	0.0892402		0.725448	2.50235	0.0093879	1.53214	+
18.8013	18.713	18.7557	16.449	17.0903	17.075	16.2801	17.1343	16.3609	15.6023	16.5891	16.944	16.4811	16.7845	16.8055	16.6149	17.055	18.3319	18.0799	17.5313	18.0023	17.6007	18.3319	17.9396	17.8159	18.5666						+	8Pa_0.5Pa	2.77275	0.00125482	+	1.1666	0.090232	-0.797058		-1.96559	0.928199	0.239525	0.615607		1.65221	5.59265	0	1.41267	+
20.4651	19.627	20.4753	21.4641	21.559	21.392	21.4296	21.2307	21.2223	21.2535	21.3926	21.3716	21.4449	21.4535	21.4763	21.0391	21.5867	20.73	20.6569	20.7679	21.1395	21.3782	21.3141	21.4827	21.1241	21.3383	Phospho [S696;S1182;S1184];S698;S702							0.718338	0.146249		0.919002	0.144129	0.392275		1.64623	0.200858	0.74357	0.118513		0.49155	1.37417	0.0608259	-0.273762
18.2274	19.0714	19.369	21.6972	21.9986	21.7398	21.648	21.7317	21.8837	22.1626	22.2878	21.9661	22.0839	22.0083	21.7886	21.9208	21.8721	20.5076	20.1104	20.2639	21.5487	21.8344	21.5516	21.7537	21.8014	21.7969	Phospho [S790;T793;T801]					+	8Pa_0.5Pa	1.23306	0.0427794	+	1.40611	0.0580864	1.19275	+	2.25833	0.343693	0.589144	0.422421		0.768789	1.98741	0.0204144	-0.770324
22.7143	22.7181	22.5612	23.6561	23.5803	23.6535	23.4238	23.3654	23.809	24.5117	24.5631	23.8714	23.9589	23.9901	24.1644	24.1624	24.0146	22.8645	22.9892	22.8232	23.3628	23.3655	23.0623	23.7286	23.6881	24.1886	Phospho [R32;R111;R98;S101;S103;S107;S112;S34;S632;S645;S661;S664;S689;S703;S73;S739;S746;S748];S77;S79;S81;T651;T653;T84	+	0.5Pa_P			+	8Pa_0.5Pa	3.46537	0.000331492	+	3.48379	0.00136204	0.878824		4.628	0.113374	0.852271	0.0656651		0.297063	3.30733	0.00273171	-0.813159
16.9927	17.2187	16.9998	18.5061	18.0828	18.2699	18.9216	18.3287	18.4101	18.9551	19.6205	17.5084	17.6027	17.3098	18.6482	18.887	18.8794	17.5646	18.645	19.0161	18.2707	18.0273	18.1652	18.819	18.7603	18.0841	Phospho [S353;R359];S355;S356							0.481431	0.266278		0.611641	0.274609	0.456363		1.21123	0.753805	0.3052	0.40245		1.41486	0.0603648	0.885995	-0.0539135
18.9419	18.8221	19.2381	18.4047	17.9851	18.106	17.7586	18.0629	18.1596	19.5494	19.4613	19.8405	20.0487	19.6063	20.2891	19.8019	20.0914	19.1166	18.8486	18.902	19.081	19.3868	18.8593	19.1377	19.4063	19.0096	Phospho [S287]	+	0.5Pa_P	+	8Pa_P	+	8Pa_0.5Pa	6.94442	0	+	5.48134	2e-05	1.44953	+	7.15657	2.84812	0.00854676	0.696545		3.84888	4.77141	0.000130435	-0.752985
19.1014	19.078	19.3382	21.0387	20.6219	20.9277	19.7064	19.7637	20.6692	22.4232	22.3407	21.8874	21.5194	22.131	22.0261	22.2959	21.6489	20.8975	21.1949	21.3335	21.6594	22.1288	22.4138	21.6864	21.8102	21.3842	Phospho [S14;S16;S18;S654;S656;S828]	+	0.5Pa_P	+	8Pa_P			6.37562	0	+	5.12084	6.95652e-05	2.00683	+	6.66295	4.02793	0.000467066	1.58482	+	5.16605	1.28751	0.0716403	-0.422003
19.4115	19.8668	19.9549	21.2012	21.4969	21.3214	21.0304	21.2916	20.9739	20.2736	20.3535	19.9346	19.8051	19.7777	21.3163	21.9528	19.5571	20.7829	19.5712	19.6992	19.5406	20.0789	19.8171	20.9619	20.725	20.5619	Phospho [S480;S482]							0.516168	0.243809		0.42614	0.415786	-0.356288		-0.914635	0.950081	0.232321	-0.534444		-1.68098	0.213497	0.635964	-0.178156
20.4923	20.1011	20.2367	19.5526	20.4077	19.8737	19.6197	19.6049	18.4211	17.5067	17.3839	18.1851	18.4966	18.9368	18.4141	15.8251	18.7928	20.5914	20.7053	20.7772	17.9788	19.8359	16.5344	18.6842	18.508	18.3781		+	0.5Pa_P					2.17352	0.00495447	+	3.46762	0.00145029	-1.86956	+	-4.60921	0.690727	0.333	-0.701844		-1.32485	1.10433	0.103149	1.16772
23.4221	23.3389	23.2577	20.689	20.7858	20.8373	20.9803	20.9655	21.0553	19.9432	18.9623	21.2702	21.0028	21.0587	20.6769	20.7827	20.6474	22.4924	22.6629	22.6091	21.4484	21.4026	21.4499	19.8017	20.1793	19.9347								1.00083	0.0740126		1.44517	0.0538934	-1.16051	+	-2.30496	0.287855	0.648392	-0.372332		-0.665194	0.927895	0.144313	0.788177
24.9442	24.9784	24.9404	25.9585	25.9847	25.9246	25.7038	25.6382	25.7051	26.8181	26.8498	26.167	26.1827	26.2515	26.5588	26.6261	26.6145	26.0884	26.1277	26.0758	26.5583	26.4705	26.4487	26.6713	26.6171	26.5462	Phospho [S171;R282;R294;S173;S177;S180;S181;S182;S183;S194;S195;S274;S275;S279;S283;S284;S289;S291;S377;S381;S385;S386];T285	+	0.5Pa_P	+	8Pa_P			5.38878	0	+	4.0702	0.000429668	0.977686		5.32405	4.00128	0.000529412	0.869553		5.13536	0.400557	0.424689	-0.108133
21.8451	21.8193	21.6396	22.5444	22.6297	22.5211	22.1737	22.3575	22.4815	23.7154	23.8603	22.9573	23.2604	23.2372	23.5493	23.5867	23.6317	22.8168	22.8154	22.7098	23.4287	23.2763	23.3132	23.2076	23.2844	23.1011	Met-loss+Acetyl [N-Term];Phospho [S38;R597;R60;R61;R625;S39;S47;S55;S57;S58;S598;S614;S715;S718];S87;T600;T89	+	0.5Pa_P	+	8Pa_P	+	8Pa_0.5Pa	7.12775	0	+	5.81052	2.29885e-05	1.25123	+	7.62519	4.61383	7.54717e-05	0.882365		5.8564	1.80667	0.0278612	-0.368863
23.3504	23.227	23.2057	21.5772	21.0979	21.6054	21.5467	21.2527	21.3683	21.58	21.4085	23.477	23.5128	23.5305	22.5842	22.4806	22.5573	23.4771	23.4008	23.3496	22.3349	22.3586	22.551	21.8131	21.5893	21.8373	Met-loss+Acetyl [N-Term];Phospho [T2;R8];S4;T3							0.53999	0.230058		0.751172	0.203326	0.615681		1.4155	0.641822	0.361918	0.49783		1.25323	0.118551	0.781719	-0.117851
20.2685	20.3449	20.5756	19.572	19.7101	19.1967	20.2888	20.2539	20.3494	20.5768	20.4712	22.0655	22.0318	21.9762	21.6003	21.1798	21.355	22.0309	22.0732	22.0515	21.9735	22.094	22.2091	21.2062	21.1974	21.2793	Phospho [S362]	+	0.5Pa_P	+	8Pa_P			6.22858	0	+	3.85707	0.000701422	1.34489	+	5.06757	6.45664	0	1.72836	+	8.28801	0.796946	0.18732	0.38347
17.5953	18.7283	19.1948	20.3309	20.3947	20.4675	19.0598	19.3505	19.0716	21.7851	21.9853	21.7383	21.618	21.4224	21.5699	21.409	21.5872	20.4784	20.3876	20.0399	21.3395	21.3208	21.4728	21.8927	21.7161	21.5799	Phospho [R9;S12;S14]	+	0.5Pa_P	+	8Pa_P			6.02328	0	+	5.20797	7.20721e-05	2.2846	+	6.78046	3.59878	0.00126055	1.78161	+	4.67812	1.25152	0.0771329	-0.502996
23.2761	22.9262	22.991	24.1545	24.1065	24.4525	23.9593	24.1701	24.177	24.5737	24.5007	24.6246	24.5497	24.5802	24.5806	24.7535	24.8238	23.6497	23.4619	23.6549	24.453	24.4144	24.4118	24.0065	24.2911	24.3081	Phospho [S97;R123;S100;S114;S122;S126];T111;T118	+	0.5Pa_P			+	8Pa_0.5Pa	2.78595	0.00122131	+	2.90718	0.00352688	0.821878		3.96761	0.587203	0.395512	0.2709		1.17111	2.81235	0.00568182	-0.550978
20.8617	20.4719	20.3283	21.3521	21.4793	21.5692	21.5722	21.5088	21.5246	22.7599	22.0784	21.9837	21.6305	21.8099	21.6643	21.9362	21.4413	20.6308	20.7051	21.3652	20.7795	21.0236	21.043	21.2675	21.2037	21.1077	Phospho [S21;S116;S118;S25;S975]	+	0.5Pa_P			+	8Pa_0.5Pa	3.57149	0.000267054	+	2.3064	0.00955066	0.727689		3.29207	0.428947	0.515252	-0.171322		-0.917632	4.27041	0.000307692	-0.899011
27.0631	27.0648	27.0533	28.0827	28.0413	28.076	28.1681	28.139	28.1924	28.4817	28.5063	27.8219	27.8009	27.7718	28.1648	28.0872	28.1633	27.3729	27.4014	27.3351	28.1996	28.1622	28.1803	28.231	28.2005	28.1816	Phospho [S177;S183;S196;S198;S217;S222;S259;S262;S264;S268;S274;S276;S281;S282;S285;S287;S290;S385;S389;S397;S496;S512;S531;S648;S658];T257;T402;T494;T526							0.535995	0.232395		0.87324	0.157865	0.335185		1.58467	0.299306	0.636636	0.153748		0.686887	0.498842	0.346001	-0.181437
22.044	22.1024	22.0771	21.2268	21.2161	21.1329	21.2573	21.139	21.1569	22.5399	22.335	22.2135	22.218	22.3294	22.2609	22.134	22.2703	23.1199	23.234	23.2199	22.751	22.5303	22.5151	22.4899	22.4788	22.6246	Phospho [S422;S1405;S1410];S423	+	0.5Pa_P	+	8Pa_P	+	8Pa_0.5Pa	6.93442	0	+	3.74227	0.000852747	0.804004		4.93115	5.53685	0	1.29012	+	7.01758	2.91454	0.00489223	0.486118
17.8141	18.4867	17.7285	20.0401	20.0432	19.8113	19.5047	19.4584	19.4412	20.3713	20.4226	20.8338	20.6453	20.7663	20.3476	20.2161	20.0959	18.313	19.3507	19.2443	20.3802	20.1882	20.4787	20.2834	20.1348	20.3349	Phospho [S15;S17;S73;S78]	+	0.5Pa_P					2.50186	0.00227788	+	2.88637	0.00367073	1.31479	+	3.94409	1.06265	0.200424	0.708884		1.82602	1.36984	0.0611454	-0.605908
18.0428	17.5923	18.295	19.0175	19.0914	19.056	19.3005	18.9894	19.1782	20.1811	20.31	19.3267	19.4797	19.6016	19.7321	19.6479	19.5218	18.2145	18.8642	18.1552	19.657	19.818	15.9988	19.4711	19.5998	19.5606	Phospho [S9]	+	0.5Pa_P					1.39188	0.030092	+	3.0471	0.00288052	0.995905		4.12626	0.069516	0.909473	0.0862502		0.189496	1.21061	0.0836639	-0.909655
16.6838	16.794	17.2491	16.8285	16.6025	16.2506	18.5709	18.8164	18.681	16.566	17.1878	18.3047	18.7679	18.5833	19.1097	18.9083	19.2148	16.5184	16.5348	17.277	15.9444	17.2625	17.5325	17.9981	17.3387	17.6118	Phospho [S73;S74]					+	8Pa_0.5Pa	1.60388	0.0186446	+	1.16935	0.0897371	0.943972		1.96902	0.296506	0.638782	-0.273176		-0.681606	2.14036	0.0163333	-1.21715	+
17.0008	16.6561	16.8514	17.869	17.6975	17.581	17.3343	17.5054	18.0101	19.7857	19.5959	18.9371	18.8443	19.0931	19.8781	19.9864	20.0313	18.9784	18.8232	18.7107	19.687	19.6532	19.9476	19.0314	19.0587	19.8349	Phospho [S87;S219;S383;S389]	+	0.5Pa_P	+	8Pa_P			8.6395	0	+	6.8297	0	2.12948	+	9.19966	6.69616	0	1.9133	+	8.64062	0.433793	0.39589	-0.216182
22.5144	20.4945	20.5217	21.0608	21.0421	20.6947	20.3306	20.7672	18.4506	19.3505	19.5521	22.0354	21.8698	21.4875	19.5253	19.9896	19.7099	21.4308	22.758	21.2682	21.7287	21.6993	21.821	20.8916	21.3926	19.3895								0.78417	0.123651		0.158033	0.738062	-0.212956		-0.399754	0.863617	0.263287	0.722552		1.56607	1.09698	0.104184	0.935508
21.5138	21.8845	21.7504	23.0226	22.7405	22.7426	22.4882	22.5302	22.3923	23.6616	23.666	23.433	23.5239	23.5064	23.8714	23.9579	23.8579	22.7601	23.1452	22.7069	23.2716	23.3324	23.3359	23.6327	23.0092	23.4315	Phospho [S95;S110;S222;S224;S226;S228;S231;S233;S393]	+	0.5Pa_P	+	8Pa_P	+	8Pa_0.5Pa	6.32442	0	+	5.36219	1.92308e-05	1.34418	+	6.99124	3.19419	0.00356118	0.84002		4.22836	2.924	0.00484051	-0.504155
19.2612	18.7742	18.7438	18.7518	16.877	18.7928	18.7006	19.0974	18.6716	17.0884	16.7117	18.252	17.4853	18.6623	18.1614	19.0809	18.4915	18.8377	19.2109	19.0185	18.395	19.7625	17.7051	19.7779	20.4001	20.4832	Phospho [S240;T250]					+	8Pa_0.5Pa	1.92296	0.00884535	+	0.996784	0.123225	-0.638373		-1.74886	0.982817	0.223554	0.657816		1.72365	2.09912	0.0175709	1.29619	+
19.2908	19.226	19.2193	19.2477	17.7966	18.5599	18.7951	18.1489	18.2875	17.287	17.5497	16.5754	16.2041	17.6089	17.9131	16.5336	16.5433	19.6627	20.4618	20.0312	17.3046	17.3364	18.0224	18.0034	15.6855	16.6941		+	0.5Pa_P					1.95849	0.00820557	+	4.52017	0.000227848	-1.70329	+	-5.88103	0.509081	0.448443	-0.596626		-1.04918	1.0484	0.114502	1.10667
19.0483	17.6233	18.9063	18.3035	17.9707	17.7337	17.833	18.162	17.6273	17.5763	17.4514	17.5476	18.0931	17.1769	16.4677	16.5485	18.2545	18.1539	17.684	17.883	18.6076	18.9289	18.5154	18.1486	18.3874	18.718		+	0.5Pa_P			+	8Pa_0.5Pa	2.47269	0.00238774	+	1.70686	0.0320775	-0.744738		-2.6116	0.423559	0.52072	0.202065		0.908517	2.64866	0.00759677	0.946803
22.0135	21.9673	21.9272	19.2906	18.6444	19.4346	19.9946	20.1746	19.798	18.501	17.2112	18.8713	19.5318	19.1311	18.735	18.1032	19.2112	21.4973	21.5764	21.3617	19.7491	19.8253	19.8479	19.506	19.1398	18.71	Phospho [S37;R50;S349;S353];S40;T351;T41	+	0.5Pa_P			+	8Pa_0.5Pa	2.16054	0.00508437	+	2.30134	0.00958515	-1.69856	+	-3.28639	0.160551	0.793419	-0.225724		-0.404842	2.27948	0.0132103	1.47283	+
17.6524	18.4198	17.4819	17.4738	17.0777	18.5616	16.5234	16.8674	15.2376	15.6945	15.978	17.6051	17.5244	17.6317	16.3617	17.7012	17.4029	18.7532	17.8996	19.4777	19.1104	18.4145	18.3989	18.6252	18.4715	18.4776				+	8Pa_P	+	8Pa_0.5Pa	3.26559	0.000414141	+	0.25006	0.6106	-0.267635		-0.59262	2.73278	0.0109542	1.37031	+	3.72302	3.90308	0.000906977	1.63795	+
19.2264	18.4537	18.6967	17.1294	17.0522	15.4466	16.8806	15.5102	16.8155	16.7367	18.0995	16.4886	17.4006	17.8539	17.5798	17.8461	17.6658	18.1465	17.7966	17.3209	16.5197	18.1842	17.1404	18.2168	17.9738	18.0023								0.23787	0.507164		0.167333	0.723421	0.213179		0.42027	0.44217	0.504815	0.454425		0.939849	0.395959	0.428123	0.241246
20.9158	21.0963	21.0362	17.4344	16.3396	16.7099	17.2269	17.0271	16.4325	18.5777	16.7998	20.2743	20.4057	19.264	18.7041	17.9337	17.596	21.1694	21.1879	21.2033	20.3937	19.5797	19.3412	17.4629	17.0657	17.6963								0.461726	0.279474		0.215545	0.652631	0.447922		0.522766	0.704689	0.326862	1.20906		1.34499	0.503966	0.342543	0.761142
18.4378	18.6141	18.5677	17.2246	16.9547	16.3944	16.7806	17.3016	16.8702	19.6088	19.0676	17.8482	17.7156	19.8052	17.5172	17.8843	20.0216	19.4373	20.5553	19.0225	17.6619	18.5575	18.4379	18.1409	17.3401	19.541		+	0.5Pa_P	+	8Pa_P			1.78596	0.012277	+	1.74419	0.0294599	1.22293	+	2.65467	1.99929	0.0421818	1.2832	+	2.92	0.0431654	0.919125	0.0602742
17.8097	17.1501	17.8169	16.6032	16.463	17.4609	17.6492	17.5059	16.9377	16.9249	16.4073	18.2317	16.2622	16.921	17.308	15.9236	15.6951	17.969	19.5744	17.4712	15.6594	15.6471	15.5833	18.2822	17.096	18.0236								0.364726	0.359312		0.966213	0.130789	-0.557057		-1.7088	0.00699139	0.992382	-0.0100462		-0.0203311	0.458642	0.37742	0.547011
22.9818	22.7904	22.9476	20.9117	20.9193	20.9064	21.133	21.1059	21.1144	20.2308	20.3315	21.6295	21.7777	21.6747	21.0224	20.5719	20.988	22.2192	22.1518	22.2995	21.5162	21.9455	22.0101	20.9775	21.101	21.2153						+	8Pa_0.5Pa	0.899005	0.0936736		0.857093	0.162793	-0.617277		-1.56272	0.070733	0.909178	0.0695021		0.192591	1.60737	0.0393871	0.686779
20.6202	21.0037	20.8367	21.4731	21.9496	22.3807	22.6411	22.9046	23.1325	23.7617	23.2788	23.3621	23.4317	24.0031	24.5457	24.4086	24.2872	20.4367	21.1479	21.0691	23.8257	24.1139	23.9294	23.9473	23.9591	24.0906	Phospho [S172;R175;S178;S183];T173	+	0.5Pa_P					2.35672	0.0033051	+	4.11374	0.000411609	2.00239	+	5.37699	1.00485	0.217425	1.06417		1.75214	0.901234	0.151563	-0.938225
26.3227	26.2091	26.1739	26.0217	26.0876	26.0629	25.8861	25.9153	25.9027	26.555	26.5478	26.4564	26.4523	26.4853	26.4474	26.5099	26.5051	26.3861	26.4439	26.3921	26.7962	26.7918	26.7366	26.4715	26.5959	26.5963	Phospho [S739;R889;S1000];S747;S880;S882;S883;S885;S886;S891;S998;S999;T745;T746;T888;T898	+	0.5Pa_P	+	8Pa_P			7.25248	0	+	5.91187	0	0.430221		7.77313	5.43333	0	0.514269		6.88216	0.733436	0.212178	0.0840477
18.8338	17.458	18.7437	18.5209	16.4143	17.2797	16.2295	16.9475	17.6776	15.8234	17.5633	18.3227	17.4071	16.6925	17.8294	17.6369	18.8181	19.1898	19.2971	18.6222	18.8639	18.5895	18.6293	17.3691	19.3224	17.3923						+	8Pa_0.5Pa	1.53332	0.0218602	+	0.0429598	0.925563	-0.0555182		-0.120333	1.63078	0.080236	1.01896	+	2.50579	1.74338	0.0308511	1.07448	+
25.3847	25.435	25.393	24.0313	23.7071	24.0664	23.9804	23.9254	23.9602	23.5843	23.4427	24.4967	24.4808	24.5392	24.0196	24.2023	24.1228	25.0322	24.997	25.0631	24.746	24.6881	24.6915	23.9394	24.0535	24.0989	Met-loss+Acetyl [N-Term];Phospho [S27]							0.653977	0.172404		0.529573	0.330596	-0.32044		-1.08416	0.230468	0.712389	0.158463		0.552549	1.42819	0.0551887	0.478903
18.5453	17.8816	17.6782	19.3192	18.6056	19.5964	17.9602	17.8242	17.6583	20.5948	20.2218	19.7381	19.9129	19.9674	20.1209	20.1504	19.8949	16.9268	16.8837	17.3165	19.9689	19.8449	18.8099	18.2286	20.9222	20.4455	Phospho [T111;S114;T118;T122]	+	0.5Pa_P					2.21585	0.00446474	+	4.92697	9.52381e-05	1.73416	+	6.40531	0.378685	0.557333	0.475323		0.831125	1.40042	0.0579785	-1.25884	+
24.9451	25.0728	24.8614	24.4811	24.7553	24.7979	24.41	24.2574	24.3932	21.5257	21.2235	23.8781	23.6712	23.8841	23.4698	23.6941	23.6216	24.8896	24.8974	25.0435	23.9147	23.9605	24.161	24.0859	23.8992	23.9776	Met-loss [N-Term]	+	0.5Pa_P			+	8Pa_0.5Pa	3.48811	0.000308123	+	3.03263	0.00293811	-1.54278	+	-4.10982	1.10248	0.188128	-0.349417		-1.87627	2.03388	0.0194693	1.19336	+
22.6586	22.7499	22.6641	21.5954	21.3974	21.5592	21.8391	21.8798	21.7943	18.9756	17.677	22.0295	22.1182	22.1248	20.9016	20.8609	21.005	22.2228	22.1413	22.2674	22.1433	21.7446	21.7857	21.5664	21.5988	21.1255								1.63966	0.0172514	+	1.44547	0.0539061	-1.30372	+	-2.30532	0.354146	0.577932	-0.171313		-0.787606	1.24056	0.0788261	1.13241
20.9017	21.4282	21.663	23.437	23.5585	23.6443	23.0163	23.2785	23.2481	24.7966	24.8874	24.0965	24.3311	23.947	23.871	23.8585	23.8335	21.8801	22.8686	22.1646	23.3005	23.3478	23.2627	23.6917	23.7869	23.9239	Phospho [T63;S65]	+	0.5Pa_P			+	8Pa_0.5Pa	2.70135	0.00147285	+	2.75979	0.00442817	1.51654	+	3.80129	0.518936	0.440042	0.450145		1.06488	2.65864	0.00740771	-1.06639	+
21.7832	21.333	22.33	23.2863	23.4279	23.456	23.4234	23.402	23.3987	22.7054	22.7896	21.7712	21.5104	21.8091	21.3685	21.672	21.5635	21.2478	20.9507	20.1965	21.8678	22.0506	22.3267	22.6783	22.3589	22.5929	Phospho [S262;S1531;S266;S2779;S2780;S2905;S2963;S2964;S2975;S2986];S482;S484;S537;S538;T263	+	0.5Pa_P					1.90789	0.00915042	+	1.8817	0.0220705	-0.972446		-2.81224	1.80017	0.0591348	-1.06337	+	-2.69782	0.0981326	0.816142	-0.090924
19.9085	20.5354	20.4282	19.405	18.848	19.3978	18.9919	19.8255	19.8886	18.4336	16.5446	19.5226	19.988	19.512	17.4688	17.7335	18.9071	19.1046	19.7817	19.6814	19.601	19.5364	19.7706	19.2253	19.7059	18.1484		+	0.5Pa_P					1.75889	0.0129922	+	1.73159	0.0304339	-1.17837	+	-2.64015	0.564132	0.409265	-0.297088		-1.13568	1.20799	0.0840164	0.881278
21.2678	19.8613	19.8314	20.5339	14.8472	16.8369	18.5512	21.3882	16.1012	16.0339	16.1831	18.6292	18.6096	18.0272	16.0045	16.6483	17.6361	19.5753	19.4879	19.7002	19.0576	18.8159	20.0866	17.4476	16.3408	16.7197								0.810239	0.116269		0.972484	0.129263	-1.58065		-1.71705	0.0903306	0.883627	-0.220834		-0.241531	1.35245	0.0633348	1.35981	+
19.7367	19.7477	19.6758	16.9167	17.8038	17.4246	18.298	17.7322	17.4134	19.6559	19.742	16.4402	17.2628	18.6516	19.668	18.6252	18.8744	20.2156	19.8236	20.6707	19.6348	20.0884	19.92	18.9193	18.9644	18.8686	Phospho [T290]			+	8Pa_P			1.66415	0.0162506	+	0.228523	0.636931	0.309587		0.549351	2.24288	0.0271302	1.37295	+	3.18831	1.45726	0.0522115	1.06337	+
18.0496	17.9501	18.2972	20.4324	19.9928	20.6107	19.9176	19.9623	19.6755	21.6234	21.7731	20.5478	20.1661	20.4936	20.7578	21.0123	21.3229	18.5388	18.0836	18.1094	20.1331	19.6195	20.0138	20.1394	20.2165	20.1132	Phospho [S436;S437;S439;S440;S443;S461;S463;S467;S534;S563];T562	+	0.5Pa_P			+	8Pa_0.5Pa	2.72347	0.00137711	+	2.65389	0.00523324	1.53011	+	3.68214	0.00650065	0.992957	0.0087719		0.0189145	2.95238	0.00464083	-1.52133	+
22.381	22.1951	22.2092	21.7164	21.7777	21.7893	21.275	21.2944	21.1201	19.0036	19.2011	21.5641	20.9005	21.0934	20.8594	20.6154	20.7482	22.9249	22.8475	22.9604	21.1449	21.814	21.5171	21.2366	21.3059	21.268	Met-loss [N-Term]	+	0.5Pa_P			+	8Pa_0.5Pa	2.90326	0.000968649	+	2.64001	0.00529787	-1.25271	+	-3.66655	0.186815	0.760076	0.14014		0.46185	2.38813	0.0110489	1.39285	+
19.0714	19.0333	19.1468	16.4676	17.0347	17.0001	18.0036	16.9285	16.6227	17.2095	18.1641	18.0566	18.1222	18.0313	17.2322	17.6008	17.6906	19.5193	19.8057	19.7082	17.7777	16.9428	17.2148	18.6694	17.1932	16.2661								0.177727	0.597771		0.0538639	0.908974	0.0624324		0.149234	0.319559	0.613606	0.420938		0.724674	0.321972	0.500975	0.358505
19.5695	19.5097	19.6815	16.2204	17.4875	17.8119	17.2225	17.0646	16.0336	17.3501	16.6967	19.7514	20.0999	20.032	19.2091	17.9826	17.1938	19.999	20.2111	20.0864	20.1687	20.1415	20.0282	18.9531	19.0254	19.0828				+	8Pa_P	+	8Pa_0.5Pa	2.08267	0.00613132	+	0.487569	0.361609	0.694873		1.01671	2.74917	0.0105935	1.89943	+	3.74089	1.5314	0.0456839	1.20456	+
18.2732	18.0773	17.9889	18.0876	18.0195	18.1859	18.8974	19.0424	18.6809	17.7225	17.7567	16.6116	17.0074	17.1878	19.312	19.3204	19.634	19.3577	18.8944	18.4838	18.5807	18.9043	19.106	19.1347	18.9278	19.4144	Phospho [S17;R23;S25]			+	8Pa_P			1.35549	0.0325535	+	0.305331	0.541756	-0.292413		-0.699291	2.63371	0.0132248	0.616748		3.61502	1.37913	0.0601842	0.909161
24.9834	25.0461	25.009	23.8482	23.6695	23.603	23.7525	23.8324	23.7343	24.7761	24.8294	25.2599	25.2265	25.179	24.8029	24.8109	24.7473	25.3516	25.3615	25.2673	24.3333	24.3586	24.4131	24.1873	24.087	24.0898	Phospho [T31;S164;S170;S172;S194;S195;S219;S40;T162;T196;T222];T36	+	0.5Pa_P					1.81669	0.0113891	+	2.31361	0.00945011	0.78973		3.30017	0.861656	0.263943	0.441217		1.56343	0.929505	0.144021	-0.348513
20.1819	19.6237	20.5096	20.4606	20.4713	20.4327	20.617	20.5323	20.524	21.3685	20.7885	20.6227	20.4998	20.9075	21.525	21.5799	21.3679	20.9438	20.6406	20.8267	20.9041	20.4769	21.1099	21.2104	21.351	21.1757	Phospho [R243;R244;S246;S440;S465;S502;S563]	+	0.5Pa_P	+	8Pa_P			3.32002	0.000374026	+	2.91937	0.00345679	0.709904		3.9814	3.19819	0.00348414	0.587347		4.23276	0.308785	0.515416	-0.122557
21.2169	20.9777	21.2961	22.347	22.249	22.3754	22.3347	22.5606	21.7049	20.2008	19.7994	20.1421	20.1477	19.9311	20.7624	20.7333	20.7309	20.4943	20.4838	20.3463	19.5028	19.8261	19.502	19.0764	19.6864	19.7317	Phospho [S325;S452;S453;S454;T455]	+	0.5Pa_P	+	8Pa_P			7.52567	0	+	4.92027	9.44882e-05	-1.58986	+	-6.39651	6.18018	0	-2.04584	+	-7.89272	1.2808	0.0724542	-0.455987
21.8273	21.6906	21.5578	21.8485	21.8099	21.7723	21.9741	22.0506	21.9277	22.8574	22.9328	22.068	22.0899	22.1519	22.7345	23.0482	22.4925	22.3493	22.5241	22.0944	22.5736	22.6698	22.6159	22.8376	22.9109	22.782	Phospho [S281;S414]	+	0.5Pa_P	+	8Pa_P			5.1288	0	+	3.80834	0.000752294	0.718146		5.00953	6.12507	0	0.766533		7.81535	0.114765	0.788528	0.0483869
21.0688	21.0677	20.8621	22.571	22.3448	21.9719	22.4716	22.4564	22.5967	22.0619	22.0583	21.7374	21.7207	21.6319	21.4018	21.9201	22.1752	21.0176	21.1668	21.2071	21.4669	20.9254	21.1281	20.6309	20.9471	20.7098	Phospho [S44;S46;S677];T395;T396			+	8Pa_P	+	8Pa_0.5Pa	3.08169	0.000626728	+	0.13746	0.769824	-0.0961383		-0.353429	2.57438	0.0146793	-0.912366		-3.55035	4.98944	5.12821e-05	-0.816228
21.9444	21.8662	21.9092	20.8843	20.9879	19.5919	20.1454	19.7892	19.9562	16.6149	17.296	20.728	20.8562	21.0763	20.4827	19.0523	19.3365	21.3816	21.1682	20.8712	20.6806	20.5608	20.8632	20.6561	21.3012	20.7154						+	8Pa_0.5Pa	1.66992	0.0160478	+	1.24294	0.0786915	-1.35572		-2.06032	0.146301	0.81025	0.124835		0.373059	1.68117	0.0346357	1.48055	+
19.2498	19.7483	19.4835	20.4886	20.2903	20.3362	20.6131	20.5755	20.6714	20.4932	20.5135	20.1978	20.3953	19.9	20.6642	20.2652	20.5719	19.5708	19.5677	20.0455	19.9533	19.9457	20.0886	20.2072	19.914	20.0758	Phospho [S168;R170;S173;S176;S209;S210;S211]					+	8Pa_0.5Pa	1.21001	0.0453947	+	0.50148	0.351641	0.2133		1.03925	0.612507	0.379712	-0.23199		-1.20945	2.85822	0.00532701	-0.44529
19.706	19.1604	18.4962	20.2016	20.263	20.7153	20.2899	20.0942	20.4631	21.5921	21.7331	19.1789	20.6795	21.1011	21.298	21.1441	21.2537	20.0395	19.7515	19.337	21.593	21.327	21.7974	21.4518	21.3052	21.334	Phospho [R116;S122;S459;S461;S462;S463]	+	0.5Pa_P					1.67274	0.0159269	+	1.98034	0.0178256	1.06537	+	2.92443	1.60748	0.0825	0.949625		2.4791	0.104699	0.805441	-0.115744
18.5787	18.4419	18.37	17.9394	18.2238	18.4327	17.9818	17.8164	18.7512	21.4846	21.4864	20.9107	20.7808	20.535	21.5127	21.5482	21.4753	21.1763	21.2175	21.0874	21.662	21.9579	21.619	21.9592	21.7785	22.1745	Phospho [S32;S352;S353;S363;S375]	+	0.5Pa_P	+	8Pa_P			14.899	0	+	10.3948	0	2.93494	+	16.7559	12.0444	0	3.34406	+	20.0755	1.29267	0.0710939	0.40912
18.3496	18.2532	18.4563	22.2525	22.2224	20.8552	22.165	22.1919	22.1917	23.0607	22.9722	22.523	22.1736	21.3872	23.0187	23.1946	22.8645	19.8361	19.8687	20.2067	22.4069	22.5936	22.6992	22.7999	22.5347	22.7964	Phospho [S395;S1187;S1189;S1191;S1212;S1217;S1218;S1496;S1497;S1499];S398;S403;S405	+	0.5Pa_P					1.43991	0.0269812	+	1.79564	0.0263745	1.87846	+	2.71381	0.657551	0.35233	0.978269		1.27645	0.988982	0.128897	-0.90019
22.2978	22.2656	22.3624	23.7062	23.7198	23.6647	23.3961	23.4525	23.3586	23.0064	22.9321	23.3939	23.4017	23.4505	23.5617	23.4223	23.3757	22.4974	22.4027	22.5165	23.0416	22.9368	23.008	22.8783	22.9836	22.8802	Phospho [S218;S1511;S1513;S1514];S227;S236;S240;S276;S277;T243;T244;T248					+	8Pa_0.5Pa	1.30743	0.0360216	+	0.342509	0.49788	0.182078		0.76792	0.819023	0.276763	-0.342085		-1.50544	3.40959	0.00223622	-0.524163
21.269	21.1143	21.2682	22.2488	22.6021	22.9029	23.1924	22.7328	23.0541	23.423	23.4277	23.1495	22.8235	22.7304	22.068	21.647	22.3298	22.2443	22.5734	22.5514	22.0256	21.6201	21.6862	22.7872	22.4895	22.7167	Acetyl [N-Term];Met-loss [N-Term];Phospho [S7;R28;S29;S49;S62;S66];S8;T10;T27;T65							0.465365	0.277225		0.599423	0.282156	0.434918		1.19267	0.0391874	0.950071	0.0344065		0.110075	0.825008	0.177608	-0.400512
16.8394	18.374	18.3911	21.5984	21.5994	21.6789	19.6573	20.8322	19.6518	22.1307	22.0329	20.3849	20.8694	20.7559	20.2864	20.4874	20.4907	17.2818	18.1242	16.5609	20.9212	18.7076	17.2602	20.7303	21.637	20.8667	Phospho [S368;S372;S375]					+	8Pa_0.5Pa	1.08572	0.0604279		0.914991	0.145166	1.08284		1.64087	0.384265	0.553408	-0.725851		-0.8409	1.60075	0.0397813	-1.80869	+
20.6883	20.5452	20.4547	18.5362	18.2208	18.2483	19.0364	18.9639	19.1014	16.6434	16.4452	19.3236	19.5838	19.5774	18.9343	18.8528	18.4335	19.7504	19.0946	20.1628	19.5007	19.5912	19.337	19.5623	19.0389	19.3714								1.10241	0.0584213		0.836161	0.169147	-0.836333		-1.53409	0.21089	0.732808	0.179355		0.512456	1.47801	0.0504841	1.01569	+
16.8778	17.0383	16.4627	18.792	18.895	18.8486	17.5548	17.5758	19.1783	19.9404	20.1667	19.3932	19.832	18.9506	18.4538	16.9861	20.0781	18.1986	18.2864	18.112	18.6916	18.8136	19.0632	18.4118	16.6669	16.9576	Phospho [S781;S1276;S1289;S1788;S1793];S784;S786	+	0.5Pa_P			+	8Pa_0.5Pa	1.59187	0.0191674	+	1.66698	0.034868	1.31143	+	2.56542	0.207041	0.736815	0.219835		0.504466	1.49951	0.0483207	-1.0916	+
21.6532	21.3521	21.9142	22.6564	22.9929	22.2512	22.7814	23.1094	22.591	22.1996	22.1655	22.1123	22.5698	22.5861	22.3795	22.5339	22.5664	21.7714	22.1738	21.8086	22.2751	22.9594	22.0567	22.2514	21.8472	22.3128	Phospho [T285;S298;S301;S305];T287;T289							0.305931	0.421308		0.034563	0.939104	0.0222328		0.0976536	0.396448	0.543568	-0.205057		-0.862087	0.852984	0.167102	-0.22729
18.304	16.8802	17.9305	17.5033	17.2247	20.1952	20.474	16.3974	20.7279	21.1698	21.9852	18.2352	19.8004	20.7578	20.679	20.6498	17.0623	14.769	19.4857	19.5295	20.5331	18.1421	17.7933	17.6379	20.0385	20.5792	Phospho [S263]							0.848105	0.105661		1.24197	0.0787754	1.63829		2.05911	0.151722	0.804968	0.319011		0.385223	0.845191	0.169759	-1.31928
18.2241	18.4243	18.4638	16.3631	16.8608	16.6092	15.4177	16.1433	16.2298	16.4754	17.5888	16.7541	16.6545	17.9948	16.0241	15.9368	17.185	17.867	17.3108	17.0893	15.4845	16.675	16.7097	15.9629	16.6658	17.2832								0.0477565	0.862333		0.118552	0.799777	-0.143986		-0.309619	0.168099	0.784261	-0.187537		-0.42143	0.0442762	0.917799	-0.0435517
19.0901	19.3091	19.4319	20.067	19.8709	20.895	19.9538	19.9289	19.9292	21.755	21.849	21.0869	21.1319	21.1078	21.3426	21.4037	21.498	20.6826	20.537	20.3509	21.6595	21.634	21.6705	21.5947	21.7996	21.7169	Met-loss+Acetyl [N-Term];Phospho [S278;R289];S280	+	0.5Pa_P	+	8Pa_P			6.1562	0	+	5.69594	2.18579e-05	1.56621	+	7.46005	4.38014	0.000219931	1.46334	+	5.57727	0.180138	0.681169	-0.102868
20.4592	20.1959	20.1972	20.9802	21.2417	20.3512	21.5788	21.6126	21.5056	21.1297	20.8285	20.613	20.687	20.9002	21.6271	21.7158	22.3555	17.6136	17.4441	16.9183	19.6221	21.8986	21.7442	21.7203	21.4194	21.4701	Phospho [S31;R34;S35;S38];T33							0.809457	0.116444		0.548638	0.316668	0.329606		1.11421	0.643271	0.361161	-0.91907		-1.25538	0.891222	0.155215	-1.24868
21.0813	21.0231	21.1066	18.5263	18.6835	18.5519	18.9502	18.883	19.0409	16.7896	17.1311	19.9826	19.6944	19.8672	17.9334	18.9367	18.9168	20.4721	20.6833	20.5795	18.7891	19.6415	19.6066	17.7234	17.3876	18.9334								0.50072	0.253918		0.821172	0.174469	-0.88204		-1.51345	0.16008	0.793157	-0.22557		-0.403803	0.542266	0.31612	0.65647
23.3716	23.489	23.3474	24.5152	24.4564	24.4351	24.5219	24.3822	24.5576	25.3153	25.2428	24.729	24.693	24.6474	24.7758	24.8126	24.761	23.8988	23.8801	23.8756	23.9686	24.1633	24.0751	24.3807	24.4377	24.4417	Phospho [T123;R268;S127;S139;S151;S163;S197;S201;S210;S222;S226;S236;S239;S240;S271;S325;S357;S358];T135;T147;T159	+	0.5Pa_P			+	8Pa_0.5Pa	3.34027	0.000358366	+	2.56257	0.00599745	0.752519		3.57958	0.00878234	0.991215	0.00503604		0.0254879	4.75956	0.000125	-0.747483
20.58	20.2095	20.681	19.2133	19.7545	19.4856	19.8904	20.3138	20.1673	21.0429	20.647	21.6881	21.7024	21.3124	20.4737	20.3214	20.6983	18.3254	18.9874	17.6418	21.2249	21.1865	21.3791	20.1619	20.6952	20.8174	Phospho [S98]	+	0.5Pa_P					1.14227	0.05309		2.78473	0.00432525	0.952965		3.82938	0.00971902	0.989597	0.013802		0.0281767	1.0329	0.118007	-0.939163
26.193	26.1756	26.1562	24.2142	24.2944	24.3189	24.2698	24.3156	24.1631	22.9199	23.0256	24.9637	25.0133	24.9442	24.2865	24.2508	24.212	25.5026	25.4891	25.4572	24.8511	24.8022	24.8723	23.9236	23.8945	24.0045	Met-loss [N-Term]							0.669486	0.166127		0.881284	0.155299	-0.698063		-1.59556	0.145591	0.811171	-0.144825		-0.371457	0.824502	0.177785	0.553238
23.3497	23.388	23.5836	23.1491	23.6045	23.7365	23.4175	23.4106	23.3943	22.2642	22.0718	23.0271	22.868	22.9703	22.0315	22.0748	22.413	22.9479	22.9507	22.9568	22.5368	22.4648	22.7445	22.7641	22.5986	22.4366	Met-loss+Acetyl [N-Term];Phospho [R1857;S1859]	+	0.5Pa_P	+	8Pa_P			6.16447	0	+	4.91263	9.41176e-05	-0.983101		-6.38647	6.35119	0	-0.737007		-8.13579	0.838394	0.172539	0.246094
22.1411	21.6728	21.7768	23.8861	23.7671	23.8877	23.2591	23.3061	23.5181	24.0042	24.1542	23.9975	24.1168	24.0491	23.7129	23.7436	24.0076	22.4663	23.1714	22.9839	24.0546	23.8818	23.8822	23.738	23.8289	23.8623	Phospho [S813;S815;S817;S822;S823;S828;S830]	+	0.5Pa_P					1.76292	0.0128909	+	1.9673	0.018321	0.949356		2.90962	0.793748	0.286638	0.517167		1.47061	1.33793	0.0648781	-0.43219
17.2015	21.6536	18.292	17.3637	15.7642	16.0572	16.3102	16.8272	16.3533	17.9027	17.7615	16.8958	18.3526	17.3421	17.4008	15.8989	18.2262	17.7611	17.1052	17.8799	18.6352	17.4174	17.3919	19.5505	17.7975	17.369								0.211919	0.543574		0.0854597	0.854461	0.158931		0.229772	0.398687	0.541446	0.564978		0.865957	0.521076	0.329282	0.406048
19.7897	19.5607	19.2441	17.8161	18.3757	17.7553	18.1618	17.4157	18.3208	16.6787	17.252	16.831	16.6684	16.7644	17.847	16.4974	17.3824	19.2521	18.3119	18.2325	18.9726	20.0129	18.5434	19.4679	19.2583	17.995		+	0.5Pa_P			+	8Pa_0.5Pa	4.70397	2.71493e-05	+	3.34902	0.00187361	-1.50316	+	-4.47191	0.552479	0.414784	0.400751		1.11761	5.19644	0	1.90391	+
27.0612	27.2561	27.3468	27.8555	27.8914	27.8023	28.038	28.0798	28.0271	27.5354	27.5317	27.3368	27.4007	27.411	27.5884	27.6049	27.5579	27.0064	26.9651	26.9639	27.2524	27.1757	27.288	27.2136	27.1986	27.2067	Met-loss+Acetyl [N-Term];Phospho [S2;R25;R27;R29;R35;S26;S3;S30;S32;S41;S52];T23			+	8Pa_P	+	8Pa_0.5Pa	3.64766	0.000221226	+	0.819111	0.175203	-0.210614		-1.51061	3.18259	0.00365546	-0.565318		-4.21557	4.89668	9.52381e-05	-0.354704
24.4575	24.4615	24.3935	23.1716	22.997	23.0323	23.6296	23.7133	23.6424	22.1091	22.0879	23.8766	23.864	23.8444	23.3874	23.3537	23.3626	24.2451	24.2142	24.1899	24.1846	24.1771	24.1295	23.9723	24.0285	24.1783	Met-loss+Acetyl [N-Term];Phospho [S3]					+	8Pa_0.5Pa	2.09634	0.00592255	+	0.811882	0.177987	-0.486367		-1.5006	1.29055	0.140713	0.424531		2.1073	2.65723	0.0074251	0.910898
26.4412	26.4185	26.4291	24.7302	24.6782	24.7236	24.8686	24.6935	24.693	24.4887	24.3667	25.8338	25.7891	25.7353	25.3592	25.4541	25.4711	26.7606	26.6896	26.793	25.9311	26.0385	26.0029	25.2994	25.2869	25.2057	Met-loss [N-Term];Met-loss+Acetyl [N-Term];Phospho [T80;S102];S82							1.11549	0.0566385		0.0144925	0.974077	0.0149316		0.0418372	1.18392	0.168223	0.70355		1.9775	1.45421	0.0523895	0.688618
21.9799	21.9887	22.1031	22.8532	22.8214	22.9102	22.9383	22.9589	23.0387	21.9362	22.3957	22.1989	22.1335	22.1201	22.3503	22.3068	22.2001	21.1917	21.2249	21.2486	21.6348	21.3428	21.6934	21.5684	21.6941	21.7704	Phospho [S464;S1148;S1319];S598;S599	+	0.5Pa_P	+	8Pa_P	+	8Pa_0.5Pa	6.48707	0	+	1.58784	0.0405948	-0.416161		-2.47326	5.28672	1.95122e-05	-1.13591	+	-6.69276	5.74542	0	-0.71975
25.3142	25.2403	25.2446	26.1181	25.9881	26.1059	25.8725	25.8176	25.8586	27.5797	27.6444	26.9334	26.829	26.758	27.2993	27.3469	27.3635	26.8232	26.7959	26.7705	27.4876	27.4662	27.471	27.1717	27.1686	27.0714	Phospho [S554;R570;R582;S564;S583];T562	+	0.5Pa_P	+	8Pa_P			8.81201	0	+	6.53791	0	1.4904	+	8.72832	6.95151	0	1.40734	+	9.02748	0.224258	0.621316	-0.0830617
21.6828	21.5641	21.3712	18.4977	18.8311	20.7573	21.0415	20.519	19.6794	18.3112	16.9054	21.1071	21.2258	21.1122	20.6216	20.9607	21.2039	21.9736	21.6468	21.5098	20.8667	19.7536	20.8209	20.6208	20.4482	20.7807	Met-loss [N-Term]							0.362108	0.361824		0.146749	0.756175	-0.257247		-0.374511	0.540038	0.42393	0.49743		1.09818	0.648087	0.253099	0.754676
21.5214	20.8102	21.5224	19.8324	20.8304	19.7264	19.212	17.1028	16.9982	16.9388	18.8584	17.876	19.1892	19.2372	19.0224	17.6098	16.934	19.5344	20.5853	19.7853	19.8344	20.8877	19.1045	17.5198	20.6071	18.4387	Met-loss+Acetyl [N-Term]					+	8Pa_0.5Pa	1.28758	0.0376727	+	1.36003	0.0632418	-1.52023	+	-2.20296	0.0761649	0.902431	-0.139893		-0.206323	1.79335	0.0285368	1.38033	+
24.7875	24.509	24.4178	24.0287	24.0618	24.2307	23.517	22.4131	23.3153	22.2568	22.2661	22.5161	22.9884	22.2465	23.6442	23.3052	23.4802	25.3809	25.1942	25.4959	22.1315	22.3293	22.941	22.2885	23.4585	23.3444		+	0.5Pa_P					1.06156	0.0639093		2.34303	0.00894463	-1.08216	+	-3.3332	0.243481	0.69939	-0.301858		-0.578704	0.794729	0.1877	0.7803
19.386	19.3548	20.811	20.4305	17.1498	17.2353	20.592	17.3869	21.0108	17.012	17.1338	19.9634	19.6246	19.6802	20.4229	20.2302	20.0567	20.4179	21.3418	20.4376	20.6506	20.8732	20.6913	20.1036	17.3647	21.0583	Met-loss+Acetyl [N-Term]							0.688954	0.157798		0.00168183	0.997346	0.00360372		0.00492553	0.8933	0.251511	1.06467		1.6059	0.972688	0.132836	1.06107
27.5049	27.449	27.618	25.9168	25.7774	25.8012	26.0439	26.0578	25.9978	25.5629	25.5842	26.3564	26.2944	26.3144	25.8851	25.9386	25.9406	26.9074	26.9805	26.8943	26.3497	26.3614	26.3166	25.7117	25.7874	25.7014	Phospho [T34;S214;S231];S35;S69;S85;T229;T68							0.601852	0.197022		0.867258	0.159778	-0.47839		-1.57655	0.159922	0.793167	-0.128488		-0.403454	0.924807	0.14527	0.349903
25.9255	25.8376	25.8005	22.7973	25.154	25.2527	25.1254	25.0769	25.1941	21.9712	21.737	23.6672	23.7456	23.7532	23.8246	23.9867	24.159	25.577	25.5138	25.6896	24.1829	24.0144	24.339	24.1153	23.9446	23.8831	Phospho [S44]	+	0.5Pa_P			+	8Pa_0.5Pa	2.84617	0.00107709	+	2.8325	0.0039824	-1.77377	+	-3.88325	0.70604	0.326587	-0.544949		-1.34693	2.01213	0.0198611	1.22882	+
18.5478	18.0904	18.8725	19.1124	17.2862	17.2699	18.4404	18.7471	18.6436	16.7987	15.7322	17.3152	17.538	16.2208	17.4476	17.5517	17.8125	17.6679	17.9932	17.4783	18.5658	18.7346	18.2728	17.9774	18.4935	18.2994		+	0.5Pa_P			+	8Pa_0.5Pa	3.27783	0.000387261	+	2.74461	0.00457542	-1.28241	+	-3.7842	0.279715	0.658421	-0.169728		-0.649624	2.84002	0.00548252	1.11268	+
22.5262	22.4863	22.5363	22.9708	22.8945	22.9592	23.0104	22.8044	22.9209	23.506	23.5139	22.9914	22.8192	22.8046	23.298	23.1298	23.0253	22.2815	22.6971	22.1677	23.1372	23.3012	23.2405	23.4013	23.5541	23.5085	Phospho [T75;R78;S77;S83]	+	0.5Pa_P					0.808368	0.116732		1.94668	0.0191825	0.346138		2.88621	0.664917	0.347867	0.242244		1.28726	0.204939	0.647799	-0.103894
20.0961	20.1492	20.0878	21.6279	21.5982	21.6378	21.5451	21.4117	21.4783	20.6849	20.5653	20.9443	20.7498	20.6241	21.0162	22.0754	20.5007	19.6941	19.7412	19.462	19.9429	20.1177	18.5887	19.99	20.4919	20.5288	Met-loss+Acetyl [N-Term];Phospho [S3;S71;S73;S75;S77;S83;T85]			+	8Pa_P	+	8Pa_0.5Pa	3.21049	0.000488998	+	0.238811	0.624679	-0.175159		-0.57015	2.95506	0.00663118	-1.23054	+	-3.96579	2.88115	0.00520681	-1.05538	+
24.7242	24.8412	24.8901	26.3971	26.4044	26.437	26.2101	26.1915	26.2276	27.2493	27.275	26.7469	26.7993	26.7749	26.7862	26.7423	26.8003	25.814	25.8372	25.8813	26.9703	27.0094	27.001	26.7877	26.8381	26.7837	Phospho [S78;R97;S80;S99;T104]	+	0.5Pa_P					2.747	0.00132933	+	2.8492	0.00389911	1.08308	+	3.9021	1.52419	0.0952332	0.733274		2.38306	0.971264	0.133091	-0.349807
19.0117	18.1466	18.4474	17.5665	17.5943	17.7752	18.2193	17.8757	17.6618	18.11	15.6792	17.8279	16.5987	17.4302	16.1287	18.0198	17.8516	18.0565	16.9555	17.6854	15.718	16.8933	17.8352	16.743	18.2118	17.0752								1.29913	0.0367093	+	1.4664	0.0515897	-0.827425		-2.33021	1.69707	0.0717952	-0.791639		-2.58133	0.0300935	0.941022	0.0357863
24.4127	24.0455	23.9837	22.0166	23.4223	22.6754	23.2889	23.2831	23.0624	21.7022	22.3892	23.1916	23.3502	23.3662	20.9476	23.1936	23.0919	22.7104	22.8104	22.84	21.193	21.0679	21.221	20.7181	20.7568	22.6562	Phospho [S335]			+	8Pa_P			2.52293	0.0021476	+	1.00989	0.120697	-0.700464		-1.76593	2.9429	0.00684848	-1.57966	+	-3.95248	1.16056	0.0919815	-0.8792
23.1185	23.1595	23.029	21.0427	20.7579	21.3766	21.3766	20.5359	21.027	23.5376	23.3988	24.8484	24.7651	24.8492	24.7919	24.5916	24.6066	25.3423	25.4131	25.4894	25.1287	25.2509	25.136	24.3243	24.9785	24.955		+	0.5Pa_P	+	8Pa_P	+	8Pa_0.5Pa	8.54235	0	+	4.84653	9.12548e-05	2.7099	+	6.29994	6.95047	0	3.39939	+	9.02587	1.9993	0.0200848	0.689487
24.0768	24.2767	24.2582	23.3203	22.9306	23.0731	22.9087	22.9099	22.6498	20.878	21.0965	23.1246	23.1486	23.0729	22.4426	22.6147	22.4606	23.6838	23.3066	23.5598	23.2449	23.352	23.2826	22.5567	22.6118	22.7714	Met-loss+Acetyl [N-Term];Phospho [S2;S3]	+	0.5Pa_P			+	8Pa_0.5Pa	1.92423	0.00883754	+	1.81007	0.0255905	-1.02342	+	-2.73037	0.411493	0.53012	-0.226059		-0.887972	1.53916	0.0450835	0.797359
17.6063	17.3496	17.3514	18.146	18.8494	17.8373	15.4173	17.0254	16.6917	16.2853	15.9933	19.0837	19.6094	19.1424	19.0598	18.8388	18.9842	17.6326	17.988	18.0927	18.0878	17.8359	17.2006	17.6209	17.0448	17.282								0.924211	0.0881039		0.99856	0.122887	1.0108		1.75117	0.362582	0.570815	0.278987		0.802669	0.817643	0.180199	-0.731816
23.258	23.1522	23.2462	22.2128	21.7131	21.9759	22.4456	22.4561	22.4492	20.2695	20.4403	22.3657	22.0595	21.8314	21.2985	21.4399	21.2522	22.93	22.815	22.6214	22.56	22.4646	22.3453	22.7849	22.6467	22.6938	Met-loss+Acetyl [N-Term]	+	0.5Pa_P			+	8Pa_0.5Pa	4.12024	6.40569e-05	+	2.69962	0.00482947	-1.17583	+	-3.73357	0.223459	0.717765	0.105849		0.538299	3.86904	0.00102273	1.28168	+
19.4242	18.9846	18.9787	17.6143	16.0607	17.2785	16.7086	17.3296	17.1565	16.3097	17.268	18.0746	17.7265	17.9738	16.7235	17.1619	16.4925	18.6284	18.7684	18.4296	17.0557	16.3593	15.9597	17.584	16.7114	17.5582								0.246293	0.496279		0.538217	0.324626	-0.509905		-1.09783	0.224297	0.716604	-0.275702		-0.54001	0.230341	0.614117	0.234204
19.4048	19.8702	19.7662	22.8298	22.8785	22.9658	22.5936	22.5191	22.5247	23.0502	22.9491	23.1848	23.0836	22.9698	22.8368	22.5738	22.8192	21.177	21.2654	21.3077	23.0215	23.0362	22.7979	22.8269	22.5217	22.645	Phospho [T1368;T1370;T1374]							1.1735	0.0495276	+	1.39347	0.0595266	1.22755	+	2.24318	0.486606	0.465799	0.582952		1.01301	1.37973	0.0601088	-0.644598
22.7557	22.5761	22.4569	18.3294	18.5656	19.3362	20.5412	19.5005	18.9617	16.7117	17.4305	19.7984	19.5438	19.5957	18.6353	17.7765	18.7522	20.7736	21.1432	21.0948	19.4537	19.879	18.9037	19.0379	18.6789	18.9722		+	0.5Pa_P			+	8Pa_0.5Pa	1.43372	0.0273568	+	1.5507	0.0438596	-1.80541	+	-2.42974	0.3735	0.561632	-0.565145		-0.822004	1.53613	0.0453776	1.24026	+
19.2033	20.1103	19.5256	19.2022	19.6696	19.4117	20.1818	18.5415	19.1541	19.6577	19.5998	18.5193	18.2835	18.1089	19.7656	20.1585	19.8509	19.9185	19.6596	18.9468	20.0585	20.2168	19.3249	19.7939	19.4217	19.4413								0.412763	0.316989		0.267135	0.588611	-0.20142		-0.626216	0.430042	0.514278	0.197988		0.919481	0.687115	0.233642	0.399408
23.4829	23.2721	23.6595	21.3512	20.0231	21.5016	20.2543	21.2646	21.8992	18.9035	18.157	21.343	21.3481	20.1952	20.1458	21.8504	22.2146	23.3438	22.4048	22.9103	22.408	18.9773	18.8626	22.8802	22.8141	22.4001								0.883232	0.0972239		1.17676	0.0885105	-1.33679		-1.97828	0.0155461	0.982617	0.032529		0.0447798	1.01561	0.122222	1.36932
17.1698	16.7623	17.2873	16.6362	19.3676	16.0234	15.9878	16.4344	17.2742	16.5437	17.6036	17.5275	17.372	16.5553	18.0592	16.6989	17.7003	17.3913	15.393	16.4732	17.8035	17.8197	18.4174	16.8981	17.6099	18.5158								0.177393	0.597937		0.276762	0.576686	0.263897		0.644897	0.35807	0.574203	0.375435		0.794626	0.105659	0.803852	0.111539
20.1017	20.2986	20.1437	20.8509	20.684	20.4817	21.187	20.5634	20.5517	19.0157	19.4849	19.7651	19.6669	19.6358	20.5456	20.5245	20.1942	17.1501	17.3025	17.4595	17.2167	17.5638	16.2226	16.8953	16.7371	17.2132	Phospho [R401;S403;S406;S412;S471;S695;S697]	+	0.5Pa_P	+	8Pa_P	+	8Pa_0.5Pa	13.5158	0	+	2.22484	0.0110231	-0.68622		-3.20041	11.7885	0	-3.45577	+	-19.3221	8.41308	0	-2.76954	+
20.4499	20.3856	20.604	21.2107	21.3803	20.9512	21.4376	21.4195	21.4682	21.9437	21.9429	21.3405	21.3326	21.3875	21.7345	21.8597	21.6761	21.1492	21.2478	21.274	21.3214	21.4438	21.4906	21.7052	21.6039	21.8005	Phospho [S89;S311;S312];S92;T90	+	0.5Pa_P					2.61156	0.00174212	+	2.40658	0.00798601	0.618075		3.40453	1.61543	0.0818106	0.414366		2.48822	0.981821	0.130519	-0.203708
19.3079	19.3707	19.4096	20.7045	20.5933	20.8065	20.3156	20.3272	20.2955	20.4858	20.6465	20.4221	20.3562	20.4015	19.7753	20.4366	20.0458	17.099	19.2758	18.1214	19.7388	19.0227	18.2573	20.3277	19.7397	20.4158	Phospho [T253;S255;S259;S473;S474;S475]					+	8Pa_0.5Pa	2.21899	0.00443339	+	0.385192	0.453522	0.195605		0.844023	1.55787	0.0897166	-1.01472	+	-2.42202	2.0521	0.0188784	-1.21033	+
20.0861	20.4162	20.4771	22.2285	22.2746	22.1179	21.9358	22.0158	21.9407	22.8799	22.9392	20.7488	20.3167	20.3987	22.0942	22.076	22.2791	20.9001	20.9733	21.2632	21.9383	21.9232	21.9251	22.2513	22.5057	22.5743	Met-loss+Acetyl [N-Term];Phospho [S16]							0.125222	0.692129		0.183733	0.698339	0.217409		0.455834	0.386141	0.552559	0.306879		0.844175	0.0787609	0.853057	0.08947
20.0212	19.9355	20.1507	17.2763	16.0316	16.553	16.8662	16.7102	15.8145	17.0159	17.4935	18.8958	18.5746	19.0619	17.0792	17.0457	17.8077	20.2905	20.378	20.5969	19.2071	17.2604	18.9508	17.632	18.5651	18.3916								0.98025	0.077402		0.0880929	0.849692	0.165187		0.236285	1.06888	0.198617	1.32367		1.83393	1.40386	0.0577685	1.15848	+
16.8724	17.1382	17.3836	19.8242	19.7769	19.6626	19.0888	19.7429	19.5534	16.6593	16.9385	18.8182	18.2956	17.931	17.9436	18.1823	18.7978	19.7298	17.0994	18.0284	20.0409	19.6993	19.7606	20.2676	20.7147	20.7683						+	8Pa_0.5Pa	1.61842	0.0181184	+	0.893971	0.151488	-0.836758		-1.61267	0.699988	0.328554	0.785113		1.33822	2.22188	0.0144812	1.62187	+
24.5645	24.5903	24.7643	25.4114	25.4768	25.3512	25.4364	25.4701	25.3782	25.3947	25.4539	25.0171	24.9588	24.9688	25.2232	25.2043	25.1143	24.4306	24.525	24.555	25.273	25.2941	25.3009	25.308	25.2923	25.2436	Met-loss+Acetyl [N-Term];Phospho [S641;R653;S652;S655;T645;T654;T658]							0.202801	0.557422		0.0147563	0.974395	0.00654944		0.0425862	0.322082	0.610756	-0.135621		-0.72933	0.436047	0.394462	-0.142171
16.8168	16.3751	16.2619	18.5453	16.3514	16.7244	17.0561	16.732	16.3098	16.1247	16.6256	17.8743	16.5415	17.5541	16.3416	16.5447	16.7479	17.4649	16.3821	17.2924	17.1209	16.0351	17.7861	17.9204	18.468	16.9635	Phospho [S651;R652;S654;T653;T657]							0.559703	0.21911		0.002852	0.996033	-0.00268605		-0.00834138	0.720502	0.32038	0.473392		1.36765	0.753957	0.203314	0.476078
21.8214	22.0765	21.7462	22.0289	21.9261	21.9589	22.009	22.0016	22.0478	20.4143	20.5863	20.0979	20.5843	20.9223	20.7837	20.4925	20.7483	20.1181	20.3511	20.7002	20.6706	20.7082	20.357	19.9778	19.9329	20.562	Phospho [S225;R233;R253;S230;S232;S252;S268;S269;S346;S349;S899;S905;T906]	+	0.5Pa_P	+	8Pa_P			12.002	0	+	9.63251	0	-1.37867	+	-14.8068	9.90291	0	-1.58204	+	-14.5143	0.790776	0.189239	-0.203368
20.4258	20.3675	20.1502	17.0412	17.2125	17.7782	17.909	17.9661	16.5009	16.6828	15.5014	18.9618	20.7616	20.922	19.4241	17.561	17.4463	20.0126	20.5073	20.3086	17.8256	17.6539	18.7976	16.0396	19.8235	17.9147								0.0655363	0.820176		0.0145115	0.974352	0.0352473		0.0418911	0.227691	0.713835	0.392457		0.546916	0.170036	0.694507	0.35721
20.1801	20.255	20.1459	17.6763	18.6721	17.6153	18.5115	18.6887	18.7672	16.373	16.1532	19.3672	19.552	19.4446	18.4849	19.006	18.5135	19.9714	19.919	19.4039	18.7087	19.4245	19.4532	18.5389	18.1106	18.1422								0.451287	0.287383		0.482463	0.365816	-0.583991		-1.00839	0.118464	0.846586	0.128939		0.309058	0.725094	0.21595	0.71293
21.8265	21.7501	21.6988	21.7274	21.5259	21.571	22.1534	22.0655	22.1956	20.9389	21.141	21.578	21.4193	21.3728	21.1736	21.0667	20.883	21.8037	21.6758	21.7751	21.9804	22.0508	22.0347	22.5743	22.3757	22.4712		+	0.5Pa_P			+	8Pa_0.5Pa	5.51933	0	+	4.10535	0.000416667	-0.638258		-5.36677	1.06537	0.199601	0.24747		1.82948	4.87383	9.41176e-05	0.885728
17.3196	16.7116	17.63	17.5999	17.0889	18.1297	18.7236	18.8504	19.0276	16.7505	17.7556	19.2055	18.3298	18.7006	16.6879	17.5292	17.6495	18.2521	18.4228	18.5759	19.2936	18.5313	18.8807	17.8958	18.1038	18.4708								0.867201	0.100739		0.0629451	0.892013	-0.0718403		-0.172854	1.14232	0.178128	0.593949		1.92603	1.21416	0.0831096	0.665789
23.3588	23.3622	23.4079	24.2519	24.2869	24.1511	24.3786	24.3937	24.3928	25.0308	24.9731	24.6388	24.4458	24.8166	25.3264	25.3642	25.3042	24.2274	24.1793	24.2686	25.2933	25.2649	25.271	24.9661	25.0355	25.0771	Phospho [S2400;S2401;S2409;S2479;S2484];T2415	+	0.5Pa_P	+	8Pa_P			3.7777	0.000182677	+	3.71315	0.000918455	0.989283		4.89673	2.77672	0.00995833	0.844365		3.77095	0.312721	0.511393	-0.144918
22.9904	23.444	23.6006	24.3179	24.9443	25.5055	24.2323	25.1512	25.4128	24.4082	25.0784	24.2511	25.0415	25.6352	24.365	24.8644	24.8801	22.9344	23.1507	23.6153	22.3976	23.2403	23.4847	22.3563	23.3673	24.0932	Phospho [S175;S202;S203]			+	8Pa_P	+	8Pa_0.5Pa	3.86802	0.000142165	+	0.577415	0.296239	0.41559		1.15894	2.44418	0.0188486	-1.2177	+	-3.40838	5.00996	5.26316e-05	-1.63329	+
22.9268	23.4589	23.2132	25.5993	25.7886	25.7104	25.3896	25.8425	25.4769	25.9441	25.9445	25.7137	25.5811	25.8266	25.3826	25.4983	25.3687	24.2174	24.1769	24.1368	24.8415	24.825	24.8626	25.2045	25.2006	25.1695	Phospho [S151;S165;S166]					+	8Pa_0.5Pa	1.32489	0.0346356	+	1.09712	0.102626	0.834532		1.87801	0.0721247	0.908492	-0.085729		-0.196122	3.97241	0.000634146	-0.920261
16.3757	15.9372	16.6405	17.6003	18.2125	18.2054	17.6049	17.8319	17.9621	17.8357	17.8986	19.1276	18.9087	18.5646	18.3389	18.8049	17.7642	18.2188	17.8131	17.6472	19.1363	19.7697	19.843	18.0306	18.2318	18.2798	Met-loss+Acetyl [N-Term];Phospho [S2;S9]	+	0.5Pa_P	+	8Pa_P			2.22817	0.00433871	+	2.02806	0.0159925	1.03087	+	2.97849	2.07501	0.0369752	1.1777	+	3.00374	0.172263	0.691334	0.146831
20.5935	20.7145	20.7489	21.4472	21.7792	21.5476	21.3116	21.6849	21.4635	21.8343	21.7301	21.4506	21.2841	21.7231	21.3795	21.6012	21.2442	20.6007	19.4976	20.6841	22.0456	21.9827	22.0526	22.0428	21.9406	21.9797	Phospho [S218;S220;S221;S223;S225;S227;S228;S229;S230;S231;T226;T235]							0.182515	0.590112		0.864555	0.160643	0.276334		1.57288	0.20182	0.74209	0.170614		0.493567	0.119201	0.780552	-0.105721
23.0362	23.0042	23.0166	23.2626	23.3769	23.6024	23.6977	23.6671	23.6376	22.4466	22.232	23.1978	23.3662	23.4584	23.6456	23.6209	23.7352	23.2816	22.9703	23.1363	23.5139	23.4045	23.5323	23.3273	23.3811	23.1666	Phospho [T33;R47;S34;S41;S629]							0.153145	0.640585		0.312654	0.534227	-0.153976		-0.712992	0.234689	0.708505	-0.0652746		-0.561074	0.178396	0.683541	0.088701
22.5716	22.6607	22.6325	20.6277	20.3764	20.5329	20.3321	20.3933	20.1579	19.5551	19.5161	21.3734	21.1434	21.2365	20.7328	20.5571	20.9581	21.8822	21.7886	21.716	20.3081	20.2532	20.3431	20.3107	19.436	19.9073	Met-loss+Acetyl [N-Term]							0.345593	0.377652		0.537195	0.325404	-0.508725		-1.09622	0.48427	0.467603	-0.482207		-1.00921	0.0231857	0.954245	0.026518
22.1906	22.2544	22.3969	19.9285	19.9633	19.803	20.332	20.1096	20.1152	16.5117	16.8518	17.0443	16.6609	16.2364	16.7592	16.926	16.882	17.5307	18.7048	17.1667	17.6033	17.5356	17.4008	19.5035	18.7185	17.5778		+	0.5Pa_P	+	8Pa_P	+	8Pa_0.5Pa	8.71	0	+	7.23486	0	-4.05415	+	-9.88423	4.82168	3.26531e-05	-2.81688	+	-6.10931	3.09541	0.00365116	1.23728	+
22.9044	22.8971	22.957	20.8266	20.8924	20.8316	21.6061	21.5952	21.4542	18.6436	19.0382	18.7666	16.8229	18.4118	18.9131	18.6279	18.5913	17.0497	17.9031	17.7361	17.1871	16.6003	17.726	17.7939	16.7556	17.1165		+	0.5Pa_P	+	8Pa_P	+	8Pa_0.5Pa	10.9843	0	+	6.25419	0	-3.2969	+	-8.28633	9.16423	0	-4.45513	+	-12.9396	2.95672	0.00459067	-1.15824	+
19.5917	19.816	20.0871	20.5798	20.6411	20.8826	20.9114	21.7575	21.6899	21.0399	21.0335	21.2224	20.4408	20.8078	19.1188	19.1643	19.1478	18.6109	18.6294	18.4422	17.9886	17.7814	17.7155	19.9982	19.4852	20.5974	Phospho [S297;S299;S506;S507]			+	8Pa_P	+	8Pa_0.5Pa	3.19101	0.00050786	+	0.482146	0.365824	-0.414989		-1.00787	3.35732	0.00225166	-1.85648	+	-4.40872	2.07119	0.0181206	-1.44149	+
20.8456	20.7431	20.4443	15.7807	16.609	15.7813	18.2729	17.2606	16.4102	18.0492	16.9622	17.7297	15.8259	18.4992	17.5906	17.0999	16.9627	16.7231	17.6521	17.7133	18.1511	15.4724	17.2343	17.4876	16.3138	16.5238								0.463984	0.278058		0.382791	0.455367	-0.67649		-0.839812	0.66582	0.347526	-0.986248		-1.28859	0.342285	0.48053	-0.309758
22.1074	22.246	22.3945	24.3087	24.3525	23.8106	24.6279	24.2518	24.5991	23.7909	23.9385	23.3015	23.3662	23.2547	23.5422	23.07	23.3258	21.9186	21.9567	21.8446	22.4604	22.2753	22.4863	23.4776	23.3277	23.3828	Phospho [S46;S194;S195];S49;S60;S61;S68					+	8Pa_0.5Pa	1.8095	0.0115363	+	0.191448	0.68671	-0.184432		-0.472307	1.66313	0.0759274	-1.06318	+	-2.54272	2.46221	0.00997565	-0.878753
21.9796	22.0322	21.8585	22.5748	22.6446	22.563	22.6615	22.7263	22.627	21.4025	21.9033	21.2203	21.0674	21.1004	21.6729	21.7616	21.5583	20.5055	20.7735	20.2646	20.3721	20.4983	20.2621	21.0649	20.9847	21.2816	Met-loss+Acetyl [N-Term];Phospho [T231;S232;S233;S234;S458;S510;S514];T236	+	0.5Pa_P	+	8Pa_P	+	8Pa_0.5Pa	8.92007	0	+	4.53666	0.000204473	-0.946698		-5.90188	7.72726	0	-1.74003	+	-10.2777	3.55419	0.00189189	-0.793337
18.8489	18.9557	19.1013	17.5541	17.6685	17.3733	19.2874	18.9135	18.8226	17.3975	16.8554	18.0972	19.8669	18.6112	18.6184	18.3431	17.1998	17.3792	20.2047	19.7247	18.6239	17.0446	16.905	17.6906	18.2702	18.4897								0.144913	0.65428		0.424022	0.417785	-0.379106		-0.911037	0.221526	0.720624	-0.243625		-0.53435	0.0982959	0.816311	0.135481
20.6204	17.8978	20.7371	17.7785	16.7229	17.727	18.2316	15.291	15.9254	18.0088	16.7369	19.1608	19.4314	19.1178	18.3383	18.3574	18.7411	21.8815	22.0273	21.9152	19.9056	19.8227	19.9025	18.2986	20.0162	18.4397				+	8Pa_P	+	8Pa_0.5Pa	2.19226	0.00470886	+	0.383995	0.454061	0.605245		0.841926	2.09839	0.0353842	2.36417	+	3.02951	2.08084	0.018	1.75893	+
21.2911	19.739	20.852	21.3302	20.9155	21.5772	22.358	22.2767	22.2127	22.312	22.3517	22.2233	21.8206	21.8877	22.421	22.7912	22.3455	22.0777	21.4249	22.0959	22.7098	22.7536	22.6676	22.8506	22.7278	22.9933	Phospho [S121;S142;S143;S146;S147;S152;S190;S192;S302;S303;S350;S353];T145;T148	+	0.5Pa_P	+	8Pa_P			2.65604	0.0015605	+	1.84142	0.0239344	0.874412		2.76625	2.34907	0.0225743	1.08323	+	3.30453	0.484482	0.356508	0.208814
23.495	23.5664	23.5547	24.3393	24.566	24.5803	24.3745	24.4405	24.4032	24.9815	25.0946	24.3588	24.3117	24.3596	24.7679	24.889	24.6543	23.8629	23.9687	23.9927	24.1934	24.0816	24.1369	24.4995	24.4779	24.428	Phospho [S64;R297];S138;S140;S141;S142;S174;S292;S295	+	0.5Pa_P			+	8Pa_0.5Pa	2.08687	0.00606657	+	1.82287	0.025018	0.530542		2.74502	0.0762502	0.903203	0.0357823		0.206537	2.72222	0.00654545	-0.49476
23.1374	23.1976	23.2497	23.249	23.185	23.2729	23.2037	23.2371	23.3511	23.1395	23.1358	22.1775	22.1677	22.158	22.7189	22.7872	22.8528	23.2638	23.2581	23.2379	23.0824	23.0564	23.0211	22.8613	23.1238	23.0535	Phospho [S296;S298;S299;S304;S351;S482];T302	+	0.5Pa_P			+	8Pa_0.5Pa	3.80724	0.000171701	+	3.08752	0.00276923	-0.58931		-4.17225	1.70162	0.0713617	-0.125013		-2.58649	2.1839	0.0153989	0.464297
17.0496	17.2929	17.058	17.6492	15.6376	17.7152	18.2048	16.6126	15.4676	16.6147	17.0134	15.2869	17.8613	16.832	16.9568	16.7801	17.1038	16.9482	16.3552	17.1093	17.6327	18.3494	17.3122	17.5121	18.2004	16.3591								0.378665	0.346664		0.154869	0.743234	-0.15915		-0.392717	0.410241	0.531341	0.343475		0.88583	0.776602	0.194946	0.502625
20.7267	20.397	20.389	17.8485	18.5508	18.2569	17.0131	17.0891	15.8922	16.5048	17.399	17.1478	17.0896	16.6409	17.3539	16.9025	17.7554	20.2615	20.1776	20.7087	18.1537	17.4859	18.0186	17.5044	17.1665	16.1954								0.993742	0.0752951		1.34311	0.0655243	-1.36336	+	-2.18252	0.0245268	0.969183	-0.0545563		-0.0699631	1.40467	0.0576803	1.30881	+
21.8986	21.9819	21.646	17.1834	17.9778	17.2992	19.1557	19.5006	19.0746	16.532	16.87	19.2746	19.3333	21.1385	17.7746	16.5765	17.424	20.2591	20.4864	20.1875	20.3896	20.8856	20.903	20.0789	19.6676	21.3454						+	8Pa_0.5Pa	1.9173	0.00896436	+	0.895834	0.150836	-1.40873		-1.61518	0.762996	0.30055	0.942807		1.42777	3.01171	0.0041626	2.35154	+
18.4904	18.7255	18.8912	20.7798	21.7631	20.6108	21.9322	22.4527	21.7846	21.9765	21.8515	22.07	22.4999	22.444	21.5427	21.3619	21.9222	19.0872	19.4061	19.3013	20.2025	19.7791	20.1733	20.1026	19.9285	21.3365	Phospho [T264;S272;S277;S387]	+	0.5Pa_P			+	8Pa_0.5Pa	2.83793	0.00110011	+	1.54042	0.0447068	1.35524	+	2.41765	0.617616	0.376102	-0.679237		-1.21713	5.75057	0	-2.03448	+
21.0221	20.9906	20.9191	22.0299	22.0068	21.8317	21.8127	21.7219	21.642	21.6504	21.7429	20.0435	20.9738	20.8649	21.3875	21.0719	21.285	20.6671	19.9747	20.7431	21.8695	21.0606	22.0579	21.8526	21.6628	21.5628	Phospho [S87;S94;T98]							0.505699	0.250867		1.02069	0.118401	-0.425481		-1.77995	0.485945	0.46637	-0.280633		-1.01193	0.19215	0.663771	0.144848
20.0263	19.2015	20.0403	18.1699	17.9957	18.2714	19.465	18.8612	18.4708	16.7418	17.6755	19.6864	18.9095	19.9754	18.9381	18.7815	18.2873	20.4562	20.4754	19.5429	19.4383	19.2165	19.4489	19.8745	19.88	19.7407				+	8Pa_P	+	8Pa_0.5Pa	1.81879	0.0113481	+	0.315801	0.530712	-0.320243		-0.718853	1.90027	0.0494887	0.841265		2.80991	2.08209	0.0179515	1.16151	+
22.608	23.0555	22.9671	20.4423	19.8436	18.2189	19.0809	20.0751	19.1062	20.8861	20.9416	22.0677	22.0646	21.7691	20.73	19.765	18.9742	22.2285	22.4082	22.2156	20.5381	20.6674	20.7395	21.2742	20.3064	21.5477								0.286137	0.444897		0.159417	0.735518	0.300055		0.402823	0.533388	0.428212	0.725305		1.08773	0.425426	0.402823	0.42525
20.4707	20.9566	21.0855	17.6118	18.2921	18.0051	17.7897	18.1448	19.5815	15.5333	17.8293	19.192	18.3683	18.3589	17.551	16.8326	18.3986	21.4156	21.4147	20.9798	19.8788	19.4421	19.5616	18.6254	19.2707	18.8102						+	8Pa_0.5Pa	2.30609	0.00369595	+	1.30428	0.0704662	-1.34621	+	-2.1354	0.738821	0.312242	0.829017		1.3937	2.97915	0.00444681	2.17522	+
18.704	18.0834	18.4891	22.2697	22.9827	22.7795	22.0043	22.2261	22.2781	20.8377	19.4802	19.7688	21.6133	20.6742	17.1039	18.3446	21.2128	15.7517	19.7897	17.4869	17.0092	16.9915	16.6807	20.1589	17.7238	17.0564	Phospho [S60;S70;T75;T77]			+	8Pa_P	+	8Pa_0.5Pa	3.0442	0.000681143	+	0.721614	0.217023	-1.21134		-1.3733	3.14713	0.00403299	-3.46313	+	-4.17653	2.14865	0.0161897	-2.25179	+
19.3296	19.3943	19.1449	19.5461	19.9878	20.017	19.6629	19.4799	19.5057	19.5848	19.6183	20.1846	20.1416	20.241	19.7595	19.9919	19.4502	17.8543	18.4708	17.3796	16.7282	16.6305	17.8809	17.8681	17.6676	17.0199	Phospho [S588;S593]			+	8Pa_P	+	8Pa_0.5Pa	10.2413	0	+	1.3053	0.0703767	0.308356		2.13665	7.04882	0	-2.06314	+	-9.17798	7.25457	0	-2.3715	+
15.6752	18.1641	16.6991	16.0216	17.3224	15.8278	16.9241	16.4064	16.7594	15.963	17.719	18.1596	17.185	16.1351	17.7715	17.2084	16.4717	16.2693	17.1581	16.9765	17.0797	17.9955	16.4763	17.8788	16.7904	16.4326								0.362526	0.361509		0.550705	0.31554	0.432209		1.11745	0.537216	0.426239	0.36191		1.09375	0.0750767	0.859067	-0.0702994
23.8444	23.6308	23.4272	22.0779	22.1755	22.107	22.5683	22.5527	22.3731	23.2031	23.1561	23.3626	23.5717	23.5652	23.4054	23.3595	23.4722	23.647	23.8544	23.254	23.4389	23.5649	23.6461	22.9721	22.642	23.084	Phospho [S29;R67;S199;S209];S31;S43;S64;S68;S87;T70	+	0.5Pa_P					1.77589	0.0125332	+	1.64035	0.0366257	0.636216		2.53449	1.40461	0.116724	0.594059		2.24324	0.109025	0.798092	-0.042157
18.4632	18.3223	18.426	18.0435	17.0236	16.9602	16.7606	16.9644	17.5129	17.6401	16.9065	16.8701	17.3947	18.0497	16.2654	16.7461	17.6171	17.3168	16.8736	17.6758	17	16.8973	17.8152	17.1655	17.9586	17.8477								0.455996	0.283889		0.691821	0.231009	-0.422314		-1.33022	0.346174	0.586812	-0.214015		-0.77327	0.382506	0.441469	0.208298
17.2498	16.8406	17.0852	17.5596	18.0463	16.6899	17.746	17.2832	17.3394	19.5363	16.1056	18.2549	19.4319	18.0331	17.6018	18.2127	17.4338	20.2546	20.0942	19.7007	18.1613	18.9003	18.9508	19.1559	16.1339	19.4519				+	8Pa_P			2.20874	0.00453312	+	1.12832	0.0967667	0.760697		1.91751	2.79225	0.00965035	1.66263	+	3.78789	0.86261	0.164521	0.901935
22.9033	22.8551	23.2035	21.4557	20.9287	21.2208	21.0531	21.3189	21.5546	20.9456	21.365	22.342	22.357	22.3569	21.2064	21.2172	21.6385	22.4408	22.9306	23.1147	22.2815	22.6918	22.4805	22.2298	22.1249	22.0125	Met-loss [N-Term]					+	8Pa_0.5Pa	1.37677	0.0310591	+	0.164588	0.728115	-0.154059		-0.414241	1.20855	0.162252	0.645936		2.00774	2.39597	0.0109557	0.799995
24.7588	24.8489	24.8904	23.2181	23.156	23.1645	23.2939	23.3518	23.4394	23.3048	23.3731	23.6771	23.546	23.6341	23.5079	23.5996	23.6897	24.7021	24.6341	24.7087	24.0984	24.0247	24.0034	23.442	23.4788	23.3771	Phospho [T144;S1651;S1652;S1654;S269;S274;S2900;S2911;S2998;S3023;S3054;S3079;S3083];T2997					+	8Pa_0.5Pa	0.692281	0.156408		0.407315	0.433244	-0.249773		-0.882447	0.371705	0.563877	0.260837		0.818838	1.67797	0.0347259	0.51061
18.2045	18.6462	18.5424	16.8126	17.1923	18.4331	18.8029	18.1683	18.5318	16.4468	17.3645	18.8044	16.6767	17.1253	16.6249	16.8292	17.1066	18.0783	17.153	17.0436	16.7085	16.8456	17.644	18.264	18.6687	18.554		+	0.5Pa_P					1.55544	0.0207933	+	2.01068	0.0166635	-1.02593	+	-2.95882	0.76419	0.299952	-0.48603		-1.42944	0.798014	0.187009	0.539905
20.8137	21.2948	21.2417	22.5233	22.5583	22.625	22.4382	22.34	22.3824	22.3506	22.4401	22.3766	22.43	22.4006	22.5011	22.3849	22.3957	22.1721	22.1338	21.8186	22.6034	22.5529	22.4533	22.4938	22.3614	22.2237	Phospho [T143;S156;S160]							0.731793	0.141597		0.850137	0.164509	0.385808		1.55323	0.58377	0.397167	0.288387		1.16587	0.527482	0.324585	-0.0974204
22.3933	22.4025	22.4166	23.3354	23.3894	23.3052	23.3443	23.4316	23.4384	23.7361	23.6855	23.2076	23.3142	23.1609	23.3304	23.2428	23.3242	22.697	22.7519	22.4866	22.8332	22.9409	23.3134	23.2681	23.3705	23.3831	Phospho [S356;S1112;S1160;S1162;S1165;S1521;S1522;S1529;S359;S485;S488;S497;S627;S630;T1533];T484;T487;T501;T503;T628					+	8Pa_0.5Pa	0.980264	0.0774351		0.985857	0.125833	0.324469		1.73458	0.0865388	0.888273	-0.0457774		-0.23219	1.75109	0.0304732	-0.370246
20.5003	20.5403	20.2532	21.4331	21.4097	21.433	21.5628	21.668	21.6184	22.2709	22.3035	21.3383	21.489	21.3823	21.7486	21.6821	21.768	20.6427	20.6532	20.5813	21.3768	21.1985	21.3356	21.465	21.4297	21.2843	Phospho [S421;S1135;S1179;S853;T1181];T423	+	0.5Pa_P			+	8Pa_0.5Pa	1.90692	0.00916273	+	1.64229	0.0365211	0.590199		2.53676	0.0836265	0.893641	-0.0501559		-0.224975	2.54905	0.00886085	-0.640355
19.6848	19.6676	19.6217	20.19	20.6691	20.5205	20.2312	20.3445	20.4755	20.5798	20.6309	18.3222	19.4276	19.2894	20.6956	20.6372	20.6504	20.224	20.3334	20.0116	19.8718	20.0239	20.2958	20.5641	20.5114	20.3826	Phospho [S425;S428;T430]							0.133443	0.675742		0.15059	0.749946	-0.126949		-0.38315	0.245583	0.696576	0.0904011		0.582895	0.305465	0.519184	0.217351
20.5116	20.9291	20.7227	22.2283	22.0101	22.0092	21.7364	21.7817	21.7564	22.0225	21.9451	20.4627	20.2247	20.502	21.1362	22.0114	21.5352	20.3262	20.3376	20.3608	20.4859	21.5555	21.3532	21.4093	21.3353	21.5846	Phospho [T399;R491;S1030;S1033];S408;S410;S490;S492;S495;S496;S523;S524;S527;S528;T494							0.650313	0.174117		0.398542	0.441577	-0.290668		-0.867289	1.15218	0.176252	-0.5486		-1.93827	0.360615	0.462878	-0.257931
19.7403	19.6487	19.6153	17.129	18.4063	18.074	17.1515	16.1036	16.5293	15.6442	16.4172	17.4011	17.553	16.9136	18.0757	17.0906	16.0152	19.8098	19.3308	19.238	15.705	16.1586	17.9138	18.1894	16.936	18.1681								0.844226	0.106757		1.22422	0.0812117	-1.15542		-2.03722	0.0571605	0.925971	-0.105376		-0.157686	1.05348	0.113391	1.05005
20.8891	20.8746	20.8906	17.2896	16.8131	17.3878	18.6232	18.2368	18.389	17.8043	17.6669	19.7616	18.6753	18.7728	19.3642	18.8079	18.3037	20.701	20.726	20.6768	19.2582	19.8976	19.8333	16.7582	16.6795	17.4105								0.0941541	0.757589		0.106081	0.820332	-0.176934		-0.280025	0.139884	0.817876	0.28302		0.358535	0.310942	0.513267	0.459955
20.751	20.6101	21.0821	16.6154	16.4173	16.9876	20.0887	17.856	18.1617	17.1574	17.8327	20.3591	20.2249	19.204	18.8738	18.7129	18.4562	20.888	20.5002	20.9441	20.5816	18.8942	19.098	20.8447	18.1255	18.0767								0.555327	0.22149		0.057997	0.900852	0.122638		0.160034	0.733786	0.314539	1.04256		1.38656	0.909963	0.149415	0.919927
25.6646	25.6365	25.6634	24.2982	24.1429	24.2474	24.4166	24.3895	24.4043	23.7781	23.6272	25.0713	25.0416	25.0531	24.6184	24.5778	24.6212	25.5666	25.5369	25.5316	25.1054	25.0329	25.0546	24.6594	24.6456	24.6837	Met-loss+Acetyl [N-Term];Phospho [S121;S146;S156];T145;T155							0.832018	0.109953		0.308017	0.53882	-0.214012		-0.704327	0.652329	0.355375	0.328127		1.26876	1.4778	0.0504886	0.542139
21.368	21.3136	21.444	19.9703	19.2251	19.8796	20.2674	20.3051	19.5801	20.4739	19.54	21.1123	20.7016	21.0947	20.6412	19.9622	19.9637	23.531	23.5528	23.4394	23.9907	24.1299	24.0971	24.3261	24.3722	24.3099				+	8Pa_P	+	8Pa_0.5Pa	11.2864	0	+	0.0670437	0.885905	0.0636169		0.183385	8.68392	0	3.59956	+	11.9948	9.8724	0	3.53594	+
22.411	22.4729	22.4883	23.7207	23.7052	23.5959	23.7826	23.6427	23.6653	23.5442	23.5767	23.2212	23.076	23.0968	23.3831	23.6117	23.4924	22.5597	22.632	22.3665	22.4556	22.4953	22.3663	23.031	22.9976	22.8138	Phospho [S329;S331;S343;S347]			+	8Pa_P	+	8Pa_0.5Pa	2.72344	0.00137972	+	0.172115	0.716545	0.0992073		0.430718	1.9636	0.0448713	-0.64073		-2.88039	4.91626	9.63855e-05	-0.739938
22.3937	22.0614	22.3223	23.6144	23.5685	23.7431	22.3956	22.7201	22.5341	23.8912	23.9063	23.36	23.3899	23.3001	22.0826	22.0343	22.1229	20.8964	20.5748	20.4504	20.4483	20.7156	20.6881	22.5794	22.4469	22.6234	Phospho [S124]			+	8Pa_P	+	8Pa_0.5Pa	3.55344	0.000276657	+	0.229609	0.63671	0.193882		0.551559	2.97163	0.00636782	-1.54776	+	-3.98392	2.93095	0.00481026	-1.74164	+
22.5987	22.6288	22.6357	23.2726	23.1709	23.4503	23.4811	23.6063	23.6014	22.8595	22.9427	21.4931	22.0814	21.7269	22.7736	22.8136	22.8419	21.6643	21.8332	21.8048	22.3659	22.3288	22.4195	22.5823	22.7819	22.6297	Phospho [S65;S109;S141;S206;S772;S775;S777;S951];T108;T778;T779;T947	+	0.5Pa_P	+	8Pa_P			2.87458	0.00101066	+	1.98024	0.0178128	-0.719068		-2.92431	3.49023	0.00159447	-0.892839		-4.55661	0.317882	0.505278	-0.173771
22.9013	22.8801	22.9314	23.9232	23.9057	23.8534	23.7498	23.7027	23.6343	24.4953	24.4985	23.9824	23.8574	23.8394	24.1555	24.1554	24.1277	23.3283	23.2932	23.2242	23.3447	23.1741	23.1726	23.6278	23.744	23.7826	Phospho [S409;R438];S410;S428;S429;T424;T432;T433	+	0.5Pa_P			+	8Pa_0.5Pa	3.51691	0.000294201	+	2.50946	0.00658128	0.640946		3.51997	0.210275	0.732833	-0.0878167		-0.511182	4.65952	0.00012	-0.728763
21.6546	21.7491	21.6822	23.6206	23.5594	23.5195	23.2012	23.3732	23.49	24.2012	23.9137	23.5414	23.171	23.5347	23.5549	23.4426	23.5631	22.3669	22.2981	22.2555	23.4297	23.2917	23.6493	23.5555	23.5271	23.0084	Phospho [S118;S122;S125;S136];T120;T124					+	8Pa_0.5Pa	1.15277	0.0518426		1.38584	0.060256	0.743161		2.23402	0.195362	0.749378	0.170281		0.479989	1.59448	0.0401332	-0.57288
22.1402	21.5593	21.8264	24.1264	24.0506	23.6068	21.1248	21.1872	20.9414	24.2535	23.9397	23.5238	23.292	23.5635	21.0713	21.3707	21.3833	23.6171	23.5515	23.4465	22.3158	22.2513	22.0678	24.2103	24.38	25.1543	Phospho [S89;S91]							0.816072	0.114604		0.370486	0.467089	0.514934		0.818105	1.26671	0.146746	1.15906		2.07853	0.555678	0.307541	0.64413
24.4667	24.4933	24.4757	25.087	24.9386	24.9382	24.7785	24.6581	24.8884	25.7052	25.887	25.528	25.576	25.4682	23.3744	23.5359	23.3759	23.8604	23.7725	23.985	23.4119	23.3005	23.3072	24.7046	24.5155	24.8342	Phospho [S93;S176];S95;S97;S99;T173			+	8Pa_P			1.34609	0.0331689	+	0.0547608	0.90718	0.0591451		0.151585	2.68191	0.0120198	-0.78141		-3.66756	1.13688	0.0967466	-0.840555
21.9744	22.013	22.1353	21.4612	21.9093	22.0449	22.5397	22.5265	22.4915	22.1923	22.3041	21.9857	22.1097	22.0424	21.9468	21.6943	21.955	22.1015	21.9723	22.1073	22.0384	22.2762	22.1669	22.058	21.2751	22.0557	Phospho [S11;S12;S13;S14;S92]							0.174708	0.602625		0.288546	0.561233	-0.0929382		-0.667517	0.341592	0.591298	-0.116023		-0.764987	0.0713978	0.864473	-0.0230845
18.8731	17.7035	19.0011	22.078	21.4002	19.4586	19.5924	19.7137	19.6063	17.321	20.483	17.3444	20.2491	20.2324	21.1319	20.9747	21.1108	17.4422	17.7118	17.0993	16.8742	17.7042	17.9214	17.5624	17.3058	20.0218	Phospho [S110;S191]			+	8Pa_P	+	8Pa_0.5Pa	2.47735	0.00238043	+	0.0739337	0.873625	0.14183		0.200915	2.71526	0.0112336	-1.97597	+	-3.70391	2.40626	0.0107662	-2.1178	+
20.9262	21.0154	20.8239	21.8027	21.227	21.945	22.0716	22.0395	21.9172	22.0592	22.0149	21.403	21.4119	21.4323	22.1328	22.1788	22.2961	17.9964	21.0566	21.3291	21.9444	21.0238	21.9164	22.5637	22.3166	22.4189	Phospho [S88;S214;S216];T92							0.253393	0.485886		0.811794	0.177957	0.336306		1.50048	0.101456	0.868355	-0.133603		-0.268601	0.427795	0.400922	-0.469909
19.8357	19.7412	20.0344	21.4365	21.2959	21.5767	20.9367	20.8541	20.8241	22.0853	22.2027	21.4977	21.4499	21.5682	21.8757	21.6168	21.6295	19.8904	19.7342	20.1614	20.8753	20.7322	20.7839	21.3608	21.1741	21.0028	Phospho [S89;R1676;S1096;S1098;S1100;S1102;S1671;S1672;S1673;S1677;S1689];S215;S216;S90	+	0.5Pa_P			+	8Pa_0.5Pa	3.17535	0.000522782	+	2.80149	0.00422956	1.0146	+	3.84827	0.116038	0.848707	-0.0911225		-0.303354	3.74924	0.00150785	-1.10572	+
20.3959	20.4717	20.5574	21.8218	21.8828	21.8481	21.5907	21.4352	21.6441	21.9349	21.7916	20.9888	21.2425	21.1734	21.2808	21.3723	21.3308	20.9691	20.778	20.0053	21.0044	21.1155	21.025	21.754	21.2271	21.5644	Phospho [S324;S1538;S1545;S1549;S1553;S712;S713;T1537;T1540;T1541;T1547;T1552;T1557]							0.434358	0.299119		0.151259	0.749145	0.0952022		0.384649	0.427606	0.516481	-0.245016		-0.915368	0.928035	0.144339	-0.340218
22.5062	22.732	22.2063	23.8853	23.629	23.876	23.1118	23.1497	23.1976	21.4751	21.7925	21.8064	22.2629	22.7382	21.5317	22.0472	21.8873	21.3606	20.6696	21.1796	21.3848	21.2073	20.7581	21.9799	22.1292	21.9377	Phospho [S308;S1535;S1544;S309;S310;S319;S325;S515;S531;T1540;T1542;T1545;T1549;T1553];T517;T529	+	0.5Pa_P	+	8Pa_P	+	8Pa_0.5Pa	5.99503	0	+	3.64096	0.00107113	-1.20111	+	-4.8117	5.24059	1.90476e-05	-1.743	+	-6.63373	1.48598	0.0498161	-0.541887
21.9844	21.9385	22.2542	23.7024	23.7306	23.7649	23.5938	23.6411	23.6224	22.14	22.0251	22.2879	22.5501	22.3891	22.4654	21.8032	21.8399	20.7176	20.2251	20.1369	21.9943	22.0775	21.8136	22.3348	22.3774	22.1911	Phospho [T1410;S1420;S1424;S1995;S2008;S2518;S2519];T1993;T2012;T2014	+	0.5Pa_P	+	8Pa_P			3.26379	0.000413619	+	2.15726	0.0125015	-0.949339		-3.12435	2.90201	0.00734066	-1.596	+	-3.90776	1.12494	0.0988545	-0.646666
24.7692	24.8626	24.8623	25.6546	25.7562	25.6618	25.5459	25.5316	25.5788	25.4348	25.504	25.4703	25.4367	25.503	25.5883	25.5903	25.4786	24.6601	24.6544	24.7975	26.4192	25.3278	25.4226	25.361	25.2451	25.3621	Phospho [S204;R321;S214;S217;S282;S284;S286;S297;S308;S311;S319;S382;S386;S416;S427;S432;S436;S443;S445;S452;S459;S462;S468;S472;S476;S502;S505;S507;S627;S632;S651;S652;S653];T458							0.352359	0.371313		0.471803	0.374594	0.142642		0.990922	0.196248	0.748885	-0.108135		-0.481858	0.671791	0.239963	-0.250777
21.4952	20.0489	19.0752	21.4578	22.0965	21.4934	22.29	22.2881	21.5172	21.8694	22.4178	22.0519	21.5704	21.6992	22.1619	22.3566	21.9536	21.6538	21.6352	20.8716	21.6968	22.0413	22.3107	21.5149	22.8148	22.5287	Phospho [S63;S64;S871]							0.89503	0.0944943		1.02338	0.117805	0.703196		1.78343	0.772395	0.296727	0.589516		1.44092	0.199702	0.654488	-0.11368
19.4541	19.4966	19.3782	18.4772	18.9536	17.8358	17.3977	17.7175	17.4709	17.4825	17.0781	18.2164	18.9903	18.7262	17.2567	17.4351	18.6034	18.9799	19.6031	18.9	18.6406	18.3856	18.2391	18.6354	18.8453	18.626						+	8Pa_0.5Pa	1.05291	0.0651906		0.625085	0.266378	-0.49103		-1.23151	0.432702	0.511971	0.297063		0.923963	1.84343	0.0261339	0.788093
16.8205	16.1951	15.6557	18.2734	17.6635	15.802	16.8557	17.7651	15.5679	18.3127	17.3954	16.9711	18.1096	17.5585	17.1768	16.7022	17.9931	17.0097	16.7774	17.1069	15.5711	16.9497	17.391	15.693	17.436	17.9607								0.891999	0.0951469		1.17165	0.0895123	0.794199		1.97191	0.13166	0.829096	0.144049		0.339725	1.13408	0.0972575	-0.650151
22.2802	22.341	22.2404	20.1173	19.8046	20.2179	20.0398	20.1807	19.8459	20.7583	20.8052	22.7695	22.7573	22.6918	22.1294	22.1499	22.2156	22.7694	22.945	22.8189	22.3684	22.3486	22.3441	21.6056	21.7932	21.6327		+	0.5Pa_P	+	8Pa_P			2.58269	0.00183051	+	1.67221	0.0344933	1.24932	+	2.57149	2.64697	0.0128235	1.50647	+	3.62947	0.352894	0.469544	0.257146
23.2303	23.314	23.2631	24.7009	24.6783	24.6378	24.3473	24.3662	24.3215	24.5305	24.6089	24.4089	24.3193	24.3731	24.154	24.1526	24.1597	23.6141	23.6819	23.5929	24.1282	24.2197	24.2572	24.1385	24.1153	24.0508	Phospho [S183;S185;S249;S251;S728;S730;S732;S733];T217					+	8Pa_0.5Pa	0.656879	0.17161		0.502684	0.350788	0.242886		1.04119	0.210655	0.732363	-0.117886		-0.511969	2.24811	0.0137361	-0.360772
27.0645	27.0684	26.9986	26.229	26.2479	26.1442	26.4035	26.3345	26.2801	24.1712	24.2404	26.0581	26.0168	26.0511	25.752	25.7987	25.6685	26.4223	26.4839	26.5016	26.4424	26.529	26.5184	26.4798	26.3462	26.4227	Met-loss+Acetyl [N-Term];Phospho [S886]	+	0.5Pa_P			+	8Pa_0.5Pa	3.54195	0.000280802	+	2.54459	0.00618916	-1.06047	+	-3.55939	0.216913	0.725795	-0.0693768		-0.524889	2.71508	0.00663312	0.991094
21.6821	21.935	21.9363	21.7304	21.5876	21.4321	21.7445	21.7118	21.5303	21.7918	21.8	21.7437	21.8369	21.7349	22.0517	21.3475	21.9395	21.7526	21.7169	21.841	21.7353	21.9832	21.6829	21.9782	21.6003	21.7228	Phospho [T294;S299;S305;T306;T308]							0.285639	0.445416		0.419788	0.421532	0.0818546		0.903825	0.560853	0.410079	0.0803534		1.13061	0.00626725	0.98658	-0.00150122
21.3774	21.4421	21.4193	19.65	18.9568	19.1364	20.0513	20.0651	19.6465	16.7179	17.7927	20.4091	19.9758	20.0725	19.1969	19.2135	19.1753	20.8077	20.8132	20.8843	20.4491	20.117	20.3345	18.615	18.3234	18.5918								0.928385	0.087486		1.259	0.0766576	-1.12463		-2.08005	0.278334	0.660438	-0.312056		-0.64697	0.778504	0.194224	0.812573
20.2291	20.597	20.1446	22.7769	23.0166	22.7451	22.8284	22.4988	22.8367	23.873	23.9953	23.2758	23.236	23.5479	23.0458	23.1253	23.2822	21.7005	21.7171	21.0471	22.2008	22.7803	22.4146	23.0223	23.0245	22.834	Phospho [S419;S420;S423]	+	0.5Pa_P			+	8Pa_0.5Pa	2.25078	0.00416434	+	2.22347	0.0110418	1.45898	+	3.19887	0.316103	0.616685	0.340882		0.718277	3.03065	0.00406704	-1.1181	+
21.1597	20.9834	20.7774	18.5942	18.4514	17.17	16.8143	19.0192	18.8935	17.646	17.8958	19.3343	19.4991	19.7671	18.4565	18.7145	18.7194	20.6993	19.452	19.8447	21.0288	20.4331	20.2605	19.9879	19.2638	18.3489	Met-loss+Acetyl [N-Term]					+	8Pa_0.5Pa	0.957465	0.0817688		0.23045	0.63621	-0.341834		-0.553264	0.735294	0.313927	0.828418		1.3887	2.09642	0.0176394	1.17025	+
22.1949	22.0997	21.9833	19.8922	18.8266	19.5441	20.2855	19.8697	20.5507	18.8908	19.706	21.3415	21.3782	21.1113	20.5522	20.5421	20.57	21.6952	21.5922	21.7136	21.2476	21.0174	20.8914	20.3704	20.1484	20.1726								0.269099	0.465898		0.0493796	0.915616	-0.0714627		-0.137422	0.399686	0.54088	0.400234		0.867684	0.674482	0.238903	0.471697
21.832	21.8014	21.7652	19.3852	19.513	20.8834	21.511	21.6176	20.4953	19.4769	20.6532	20.2323	20.4608	20.5212	20.1974	20.2383	20.2044	20.8714	20.8344	21.0656	21.2044	21.2927	20.9216	19.9119	20.5133	19.9613	Phospho [S513;R514;R516]							0.989158	0.0758371		1.18845	0.087033	-0.730165		-1.99285	0.293139	0.642795	-0.247508		-0.675234	1.40271	0.0578199	0.482657
22.1039	22.087	22.0116	21.8456	21.9842	22.0045	22.3083	22.3068	22.414	21.7053	21.6866	21.9697	21.5102	21.2939	21.1578	21.3312	21.1779	21.1267	21.3748	21.3148	21.5552	21.6411	21.5992	21.8916	22.0652	22.1035	Phospho [S46;R201;S195;S197;S47;S48;T203];T49	+	0.5Pa_P	+	8Pa_P			3.69417	0.000194529	+	4.20294	0.000355556	-0.639355		-5.48606	2.81076	0.00929329	-0.488204		-3.80809	0.468928	0.368361	0.151151
18.5383	18.413	18.1078	20.1516	19.8982	19.8355	19.552	19.8226	20.1327	15.6791	16.0123	18.5844	17.0974	18.3725	18.5342	17.4162	17.3153	17.114	16.2474	17.8609	19.7274	20.2115	19.8846	20.0517	19.6341	19.9505		+	0.5Pa_P			+	8Pa_0.5Pa	2.33504	0.00346575	+	3.21295	0.00235587	-2.00711	+	-4.3155	0.330795	0.601009	-0.418836		-0.745332	1.58669	0.0407993	1.58827	+
20.8697	20.9457	20.9514	17.5615	16.8787	17.0356	17.9264	16.3616	18.1753	16.1609	17.0161	19.2527	19.2573	19.8698	18.2315	17.5062	18.4392	20.2501	20.229	20.0554	18.9187	19.4571	19.6321	19.4422	17.3682	17.2261								0.39725	0.329973		0.15315	0.745586	-0.306148		-0.388879	0.412108	0.530049	0.652564		0.889024	0.916275	0.147761	0.958712
17.6942	17.836	15.8327	17.8562	17.4635	17.3885	16.9431	15.9655	15.3419	16.0979	15.7206	18.3989	17.2393	17.3487	17.2349	16.1119	17.2696	15.8843	16.5247	15.5574	20.2912	19.8204	20.1494	16.6486	17.4358	17.6419								0.49493	0.257749		0.00236483	0.996933	0.00311543		0.00692039	0.616806	0.376634	0.848038		1.21591	0.585292	0.289031	0.844923
22.6708	22.5552	22.6279	23.28	23.244	23.2686	22.6728	22.7184	22.6851	24.5053	24.3877	23.6998	23.6889	23.6124	24.1318	24.2396	24.2133	23.0777	23.1695	23.1317	24.2687	24.3637	24.2571	24.308	24.3226	24.2316	Met-loss+Acetyl [N-Term];Phospho [R686;S691]	+	0.5Pa_P	+	8Pa_P			5.01018	1.04439e-05	+	5.78516	2.25989e-05	1.20179	+	7.58845	3.6595	0.00106941	1.04532	+	4.74641	0.284766	0.543367	-0.156471
19.7287	20.7182	19.7595	21.7947	21.7809	21.5428	21.0279	21.8288	21.7021	21.7085	21.4132	21.8009	21.79	20.939	21.3952	21.2661	21.4606	20.4715	20.3427	20.5046	21.253	21.2076	21.134	21.3107	20.982	20.8803	Phospho [S368;R369;S370;S596]					+	8Pa_0.5Pa	0.859303	0.102718		0.585147	0.29153	0.373516		1.17084	0.275767	0.663056	-0.199678		-0.642026	2.49388	0.00949645	-0.573195
19.0325	19.1215	19.1427	22.4358	21.6979	22.0133	22.9925	21.596	22.0106	22.9859	22.9406	20.9557	21.8219	22.4563	23.5661	23.5669	23.4714	19.8756	19.927	19.7035	22.2226	21.3143	20.3201	21.6635	23.0335	23.1841	Phospho [T327;S331;S335;S547];T330	+	0.5Pa_P			+	8Pa_0.5Pa	1.4013	0.0295068	+	1.62809	0.0374992	1.60471	+	2.52023	0.0707315	0.908866	0.133484		0.192587	1.65907	0.0358172	-1.47123	+
22.0291	21.8406	21.9469	21.1436	21.2629	21.4276	20.9235	20.8365	21.2605	21.0885	21.0395	21.1375	20.6769	20.9797	20.8301	20.9587	20.9918	21.642	21.4896	20.811	21.2899	20.827	21.2049	21.1943	21.1822	21.1473	Phospho [S654;S664;S672]	+	0.5Pa_P					1.57	0.0201763	+	1.80843	0.0256746	-0.445069		-2.72848	0.619277	0.375183	-0.20921		-1.21962	1.35334	0.0632808	0.235859
21.3628	21.9712	21.8378	18.676	16.1968	17.5086	18.0183	18.5508	20.299	18.5712	15.811	18.1904	18.4823	17.9906	17.7764	17.4622	18.2343	21.3043	20.8388	21.3162	19.6374	21.5395	19.1324	19.1664	19.5942	18.8295						+	8Pa_0.5Pa	1.96962	0.00804317	+	1.17807	0.0883405	-1.56535		-1.97992	0.472669	0.475692	0.770798		0.990301	3.64821	0.00169231	2.33615	+
20.0934	20.2703	20.0645	18.4534	16.714	17.2053	19.3137	16.7834	16.3308	17.3784	17.3638	18.9481	18.6735	19.0833	17.3064	18.718	17.0536	18.921	19.1711	18.4135	17.4094	17.8837	17.0961	16.6833	16.6157	16.0971								0.367771	0.356485		0.183617	0.698317	-0.293124		-0.455586	0.596747	0.390287	-0.77087		-1.18563	0.477596	0.361307	-0.477745
23.1307	22.9751	23.0893	21.2572	21.5353	21.0615	22.5937	22.4421	22.4961	19.6703	19.9565	21.7631	21.7153	21.7083	20.842	20.6627	20.9899	22.3663	22.3729	22.3828	22.3304	22.6292	22.4452	22.3007	22.577	21.5804	Met-loss+Acetyl [N-Term]	+	0.5Pa_P			+	8Pa_0.5Pa	3.5608	0.000277457	+	2.51266	0.00655487	-1.37326	+	-3.52356	0.0570619	0.925897	0.0448772		0.15743	3.73836	0.0015625	1.41814	+
24.5785	24.471	24.5553	24.0961	24.2784	24.2771	24.0535	23.9973	23.9728	22.5337	22.7463	23.4171	23.367	23.3395	23.3031	23.0163	23.0511	23.7838	23.8262	23.783	23.5523	23.6782	23.5632	23.3662	23.486	23.3496	Phospho [S173;S402]	+	0.5Pa_P	+	8Pa_P	+	8Pa_0.5Pa	8.0267	0	+	6.38414	0	-1.1566	+	-8.48683	5.19762	1.86916e-05	-0.654615		-6.57898	2.96512	0.00451309	0.501986
23.5369	23.7427	23.5288	22.0117	21.847	22.3032	22.3792	22.4517	22.2761	19.1952	19.1709	22.1562	22.1776	22.6437	21.6121	21.4409	21.5338	22.9674	22.8083	22.831	22.7385	22.6643	22.5374	21.9668	21.9508	22.2623		+	0.5Pa_P			+	8Pa_0.5Pa	2.29227	0.00381575	+	1.87637	0.0223184	-1.43395	+	-2.80617	0.230305	0.712096	-0.15007		-0.552218	1.85239	0.025812	1.28388	+
24.8335	24.8304	24.792	25.018	25.0709	25.0955	25.2915	25.3699	25.3425	25.1432	24.9968	24.8943	24.9233	24.9562	25.2497	25.3088	25.2452	24.6976	24.7106	24.5797	25.3043	25.3397	25.3507	25.4109	25.411	25.4594	Phospho [S847;S859;T848;T861]							0.0683659	0.813345		0.0681474	0.884807	0.0180991		0.186208	0.196889	0.748542	0.0688409		0.483209	0.141291	0.740138	0.0507417
24.0637	23.9443	23.9109	22.6629	22.6918	22.8281	23.1812	23.2088	22.9412	20.8155	20.8997	22.989	22.8021	22.993	22.0217	22.1928	22.2788	23.5623	23.1825	23.3956	22.6245	22.3995	22.6546	22.8492	22.3234	22.9067	Met-loss [N-Term]	+	0.5Pa_P					2.40345	0.00289105	+	2.30161	0.00959737	-1.14625	+	-3.28669	0.939682	0.236072	-0.392723		-1.66733	1.4588	0.0520803	0.753525
22.2412	22.1739	22.1153	22.9487	22.8738	23.0075	22.6023	22.6232	22.684	18.8132	18.6195	21.7716	21.7811	21.4684	21.5636	21.2942	21.7911	21.8563	21.7161	21.6998	22.7468	22.4901	22.727	22.9949	23.0002	23.0902	Met-loss [N-Term]	+	0.5Pa_P			+	8Pa_0.5Pa	3.25891	0.000412579	+	2.62849	0.00539816	-1.69771	+	-3.65361	0.193267	0.752293	-0.105378		-0.475561	2.2525	0.0136495	1.59233	+
24.6578	24.3952	24.4733	24.0181	24.0935	24.2075	24.0857	23.951	23.8144	20.4172	20.2429	22.8066	22.777	22.8799	22.9976	23.1544	23.1038	24.1832	24.3412	24.3175	22.9086	22.6392	23.0101	22.3435	22.1869	22.7964		+	0.5Pa_P	+	8Pa_P			3.20272	0.000495146	+	3.4032	0.00165019	-1.89109	+	-4.53451	2.36883	0.0218309	-0.996667		-3.32611	1.0083	0.12409	0.894418
22.8353	22.5134	22.6019	21.2238	20.8411	18.2955	20.2566	20.4277	20.6309	16.9637	17.5771	21.2354	16.6975	17.0559	20.3245	20.3916	20.7324	21.6189	21.7695	21.6252	22.0598	22.2499	22.4464	21.4621	21.2341	21.2648		+	0.5Pa_P			+	8Pa_0.5Pa	3.04732	0.000668192	+	1.74756	0.0293279	-2.19733	+	-2.65856	0.711794	0.323853	0.678274		1.35519	3.20954	0.0030828	2.8756	+
22.3285	22.4841	22.5465	20.2694	20.1968	19.9974	20.2851	20.1448	20.5867	19.03	19.1599	21.2902	21.2723	21.2331	20.3037	20.6612	20.4132	20.9792	21.7415	21.8336	20.6966	20.6125	20.7368	19.7657	19.8312	19.7442								0.317238	0.407848		0.558894	0.309847	-0.561698		-1.13024	0.310007	0.623541	-0.322004		-0.706943	0.245472	0.593694	0.239694
29.024	28.841	28.9124	28.3902	28.475	28.5046	28.15	28.1195	28.0588	27.2812	27.2753	27.364	27.3666	27.4733	27.6349	27.6362	27.5877	28.6482	28.7108	28.5676	27.6168	27.6331	27.6326	27.7174	27.7357	27.6621	Met-loss [N-Term];Met-loss+Acetyl [N-Term];Phospho [S3;S41;S8;T70]	+	0.5Pa_P			+	8Pa_0.5Pa	4.53705	2.51046e-05	+	5.8013	2.28571e-05	-1.0449	+	-7.61183	1.6195	0.0814169	-0.505677		-2.49287	2.02387	0.0197181	0.539227
21.7443	21.7508	21.7133	21.9362	22.1393	22.0206	22.2359	22.2712	22.2463	21.4361	21.381	21.3324	21.1169	21.2697	21.233	21.2967	21.2901	21.2467	21.2685	21.1301	21.3948	21.5637	21.4747	21.3477	21.4242	21.528	Met-loss+Acetyl [N-Term];Phospho [S3]	+	0.5Pa_P	+	8Pa_P			8.14386	0	+	6.14693	0	-0.711942		-8.12322	5.53187	0	-0.63105		-7.01103	0.711395	0.22183	0.0808916
17.8636	17.8713	18.2074	17.3476	17.1004	17.455	17.4295	18.047	18.0187	17.5073	18.2869	17.1662	16.6519	16.6311	17.6193	17.6609	17.6846	17.5728	16.7529	16.586	18.4563	18.0449	18.4094	18.74	18.4387	18.6732								0.720111	0.145712		0.685471	0.234238	-0.303474		-1.32096	0.398942	0.541601	0.259292		0.866398	0.912982	0.148632	0.562766
17.3516	15.6836	15.4604	17.8604	15.8973	16.9712	17.8054	17.259	17.9095	16.1161	17.3833	16.5393	17.5297	18.2374	17.1103	17.8111	18.0701	20.2845	20.1816	20.1262	18.0257	17.4658	15.5176	17.4691	17.5755	18.4876								1.32581	0.0346001	+	0.498038	0.353365	0.438731		1.03369	1.44951	0.108467	1.43724	+	2.29603	0.894194	0.154156	0.998506
22.1098	22.0288	21.9557	20.4918	20.4187	20.8112	19.6982	19.446	19.4642	19.1643	18.95	20.6708	20.4693	20.4955	20.189	20.2113	19.1717	22.343	22.2232	22.245	21.0753	21.0196	21.047	19.6391	19.7801	20.1572						+	8Pa_0.5Pa	1.1674	0.0501876		1.0099	0.120763	-0.798587		-1.76594	0.296542	0.639007	0.34501		0.681674	1.69574	0.0336811	1.1436	+
24.9409	24.8303	24.966	22.6011	22.5209	22.5725	22.9085	22.8808	22.8383	21.8889	21.7812	23.1266	23.2444	23.3586	22.7205	22.639	22.7479	24.3579	24.3428	24.2381	23.5246	23.5624	23.4376	22.4201	22.5937	22.4193								0.834448	0.109351		0.990758	0.124745	-0.762652		-1.74099	0.0137849	0.985634	-0.0180895		-0.039784	1.32624	0.0664526	0.744563
18.203	18.3128	18.0822	17.073	16.3614	16.7978	17.3784	15.3063	18.0544	17.3287	16.1737	17.3687	17.1308	17.7222	18.0559	17.5461	16.9735	18.0956	17.9065	17.961	18.9499	18.4117	18.6665	16.776	17.7259	17.24								0.891699	0.0951766		0.00165601	0.997082	0.00196271		0.00485003	0.954798	0.230791	0.684865		1.68715	1.39208	0.0588336	0.682903
23.7563	23.63	23.8501	24.8996	24.8513	24.7943	24.534	24.4154	24.3384	25.4897	25.393	24.9226	25.2299	24.9587	24.8054	24.7123	24.6996	23.6895	23.7815	23.7881	24.9492	24.9131	25.2493	25.1386	24.9241	25.1284	Phospho [S52;S240;S244;S351;S352;S359;S361;S362;S363;S367;S419];T349;T357;T376	+	0.5Pa_P					1.42948	0.0275896	+	2.40973	0.00798126	0.685361		3.40806	0.486614	0.466029	0.276915		1.01302	0.885833	0.156793	-0.408445
25.8244	25.8659	25.9286	26.5329	26.5943	26.57	26.5141	26.5459	26.6028	26.3769	26.4205	26.1491	26.2283	26.2928	26.4964	26.4827	26.3416	25.8254	25.8676	25.918	26.3021	26.3304	26.3737	26.349	26.3698	26.388	Phospho [R15;R105;R43;R61;R94;S102;S110;S160];S18;S21;S47;S58;S66;S69;S80;S91;T42;T65							0.40563	0.323106		0.0487977	0.916099	0.0175437		0.135882	0.472262	0.475958	-0.139442		-0.989633	0.919882	0.146691	-0.156985
20.1318	20.0408	18.9281	21.0874	21.0836	20.884	21.1832	21.7028	21.738	21.6276	21.6909	21.0779	21.1377	20.9455	21.0099	21.1105	21.9378	20.5938	20.2397	20.59	20.3572	19.9744	19.8977	20.894	21.0485	20.7881	Phospho [S80;S202;S386;S390];T385;T389					+	8Pa_0.5Pa	1.47125	0.0252039	+	0.914859	0.145043	0.563915		1.64069	0.366097	0.567863	-0.266258		-0.808912	3.28145	0.00282993	-0.830173
18.1647	17.6715	18.9899	18.8779	20.0447	19.4433	18.8238	18.6913	19.6937	21.6092	21.3944	20.7057	20.744	20.9431	21.7244	21.4978	21.4756	18.5478	18.6679	20.1719	21.1484	21.4615	21.3604	21.6613	21.4928	21.6963	Phospho [S212;S337]	+	0.5Pa_P	+	8Pa_P			4.36719	3.96825e-05	+	6.02327	0	2.32832	+	7.93781	2.62022	0.0136207	1.75636	+	3.60032	0.618277	0.270292	-0.571954
19.6286	19.6251	19.5314	20.6641	20.478	20.4374	20.3128	20.0243	20.2696	21.7653	21.4794	20.0789	19.9077	20.1363	20.7621	20.4442	20.8578	18.9939	18.713	18.6793	19.0169	18.702	18.3116	20.7156	20.6809	20.6255	Phospho [S193;S201]					+	8Pa_0.5Pa	2.28197	0.00389333	+	1.29541	0.0715336	0.571042		2.1246	1.22089	0.159358	-0.725848		-2.02283	2.14927	0.0161954	-1.29689	+
21.2584	21.35	21.2198	17.6341	19.0107	19.2196	18.6044	18.7154	17.7381	19.376	19.7903	20.3968	20.4593	20.713	19.646	19.7355	19.7959	21.5111	21.6032	21.4839	20.988	20.7689	20.6611	19.9235	19.7394	19.7582								1.38404	0.0306495	+	0.501401	0.351557	0.572406		1.03912	1.48054	0.102317	1.29855	+	2.33231	1.47201	0.0509271	0.72614
20.7219	20.7727	20.6431	21.3454	21.2496	21.3554	20.6502	20.7952	20.9962	23.4918	23.5855	22.4825	22.4659	22.3616	22.3953	22.0672	22.0411	21.3479	21.0418	21.2567	22.055	22.004	21.9154	22.1989	22.0121	21.9634	Phospho [T122;S271;S272]	+	0.5Pa_P	+	8Pa_P	+	8Pa_0.5Pa	6.32376	0	+	5.66577	2.16216e-05	1.66362	+	7.41692	3.63131	0.00114141	0.807277		4.71467	2.45304	0.0101002	-0.856347
24.3307	24.3639	24.2731	23.2251	23.4434	23.2646	23.5987	23.7841	23.8314	19.4344	19.5605	22.4843	22.3499	22.5701	21.5974	21.3862	21.8862	23.1295	23.2992	23.1902	21.7407	22.3451	22.0115	22.6899	22.5837	22.6314	Met-loss+Acetyl [N-Term]	+	0.5Pa_P	+	8Pa_P	+	8Pa_0.5Pa	4.80868	2.83688e-05	+	4.0942	0.000434109	-2.38192	+	-5.3532	3.90324	0.000653521	-1.16597	+	-5.02294	1.75189	0.0304366	1.21596	+
21.7288	21.8988	21.5967	20.277	17.8607	18.6037	18.8983	17.4131	18.4175	17.097	16.0201	17.4306	16.08	17.6757	17.639	17.3058	16.644	18.0956	17.4949	17.8311	17.6735	17.6933	17.3213	17.5681	17.7913	17.5238		+	0.5Pa_P	+	8Pa_P	+	8Pa_0.5Pa	3.82478	0.0001664	+	2.92158	0.00346667	-2.64619	+	-3.98391	2.35846	0.02227	-1.96685	+	-3.31479	1.95691	0.0214302	0.679337
17.6327	16.9	15.8796	16.5953	16.2556	16.6755	15.7532	16.08	16.5521	16.8782	19.0813	17.5789	17.0242	18.4653	17.4551	17.4813	16.4713	18.4467	16.6492	18.7782	18.7302	17.3583	15.7461	18.6049	18.0473	17.142		+	0.5Pa_P	+	8Pa_P			1.9595	0.00818857	+	2.11357	0.0133531	1.074	+	3.0751	2.14213	0.0325607	1.24208	+	3.07768	0.138629	0.744553	0.168084
21.7502	21.472	20.9774	20.8503	16.926	20.919	20.1709	20.0507	18.075	16.5189	16.267	17.4013	16.3971	18.2343	16.7703	18.3037	16.9599	17.1272	15.7585	16.8878	17.3159	17.7472	19.8253	17.9742	16.4741	17.4831	Met-loss+Acetyl [N-Term]	+	0.5Pa_P	+	8Pa_P			4.32333	4.66019e-05	+	3.62961	0.00109395	-3.02581	+	-4.79837	3.13585	0.0041551	-2.73312	+	-4.16412	0.257912	0.577708	0.292687
22.7151	22.5609	22.7941	19.6977	21.3709	20.5961	21.5404	20.7849	20.5593	22.2498	22.0153	22.8198	23.2352	23.3975	22.7318	22.9745	22.8891	24.1067	23.9046	24.2045	22.8614	22.9835	23.1358	22.7235	22.2122	21.8005	Phospho [S201]	+	0.5Pa_P	+	8Pa_P			3.13397	0.000574118	+	2.31935	0.00936596	1.38699	+	3.30661	2.70995	0.01133	1.70149	+	3.69813	0.442468	0.390377	0.314501
21.0252	21.2402	20.9744	20.4665	20.7581	20.3362	21.6781	21.5049	21.4907	20.7287	20.6906	22.1197	22.3816	22.4569	21.9755	21.7176	22.0179	22.9832	23.224	22.997	22.6426	22.8676	22.6737	22.7071	22.791	22.72		+	0.5Pa_P	+	8Pa_P	+	8Pa_0.5Pa	6.55889	0	+	1.6115	0.0386075	0.70835		2.5009	7.90291	0	1.79245	+	10.5777	3.41064	0.00224506	1.0841	+
22.2135	22.0809	22.0938	21.8033	21.7303	21.8057	21.5107	21.4824	21.4505	20.6782	20.6283	21.5877	21.5902	21.7304	21.0561	21.3944	21.3651	21.6909	21.4384	21.6197	21.4759	21.4681	21.6893	21.192	20.8982	20.8516	Phospho [S1330;S1333];T1331	+	0.5Pa_P	+	8Pa_P			2.108	0.00574046	+	2.17585	0.0120821	-0.542987		-3.14529	2.0699	0.0374062	-0.427441		-2.99809	0.274974	0.555118	0.115546
21.8738	22.1232	21.9229	21.7887	21.3627	21.3837	21.559	21.3964	21.767	20.4122	20.5668	21.3637	20.884	21.1048	21.249	21.0526	20.941	21.3713	21.1754	21.3674	21.2468	21.2093	21.3423	20.737	20.9813	20.9589	Phospho [S78;S619];S81;S87;T598;T605;T614;T615;T79	+	0.5Pa_P	+	8Pa_P			4.51321	3.30579e-05	+	3.89242	0.000595122	-0.739608		-5.10981	3.4979	0.00154988	-0.531955		-4.56518	0.85925	0.16529	0.207653
23.9264	23.9028	23.9289	25.0406	24.9835	25.0083	24.668	24.6214	24.6418	25.3544	25.3921	23.86	23.7904	23.8086	24.9277	24.9504	24.939	24.0024	23.9534	24.1253	24.7451	24.642	24.6556	24.9049	24.9429	25.0256	Phospho [T670;S674;S680;T686]							0.0353339	0.895258		0.140349	0.765506	0.103185		0.360015	0.0518998	0.932026	0.0305956		0.14392	0.0998638	0.813208	-0.0725895
20.9908	20.8915	20.9316	22.3985	22.4755	22.5029	21.9688	21.9178	22.1847	22.197	22.3272	21.5975	21.7952	21.8219	21.8904	21.9754	21.9563	21.1325	19.5542	20.8682	21.3278	21.3113	21.3084	21.7249	21.9297	21.6432	Phospho [S282;R283;S284]					+	8Pa_0.5Pa	1.47423	0.0250249	+	0.225749	0.639708	0.1382		0.543701	1.09575	0.190118	-0.606872		-1.86782	1.94473	0.0218718	-0.745072
21.7791	22.0112	21.6899	22.8309	22.5397	22.6457	21.5968	21.5342	22.0906	21.399	20.1937	22.2189	22.1967	22.5266	21.6936	21.2542	20.7715	23.0512	22.9502	23.1579	21.7171	21.6346	22.0521	20.3432	21.1983	20.3882	Met-loss+Acetyl [N-Term];Phospho [S434;S435;S442]							0.392489	0.333684		0.993618	0.123975	-0.548017		-1.74472	0.268362	0.670827	-0.247261		-0.627694	0.27829	0.551277	0.300756
22.1767	22.1864	22.2309	22.5186	22.5306	22.4889	22.2587	22.2009	22.2736	22.7277	22.8595	22.5307	22.6097	22.585	22.4914	22.4347	22.3915	22.3253	22.2433	22.2164	22.0874	21.8234	22.2019	21.9524	22.2662	21.9484	Phospho [S468;R471;S474;T479]	+	0.5Pa_P			+	8Pa_0.5Pa	4.6372	2.62009e-05	+	2.51493	0.00652658	0.260415		3.5261	1.73063	0.0677339	-0.20006		-2.61937	4.40706	0.000268908	-0.460475
22.2424	22.3422	22.2468	20.3259	19.973	20.4333	20.1936	20.1203	19.8648	20.1065	19.7476	21.022	20.9569	21.0172	20.4436	20.5391	20.4421	22.0024	22.0686	21.7689	21.7666	21.3277	21.6915	20.6943	20.4771	20.4302						+	8Pa_0.5Pa	0.943553	0.0844557		0.35628	0.482938	-0.32589		-0.79277	0.596931	0.39034	0.498312		1.18591	2.0149	0.0198699	0.824202
20.848	21.9527	21.6776	20.845	19.2975	20.1174	20.6605	21.1156	20.8941	18.9026	19.5471	20.4557	19.4994	19.9896	20.0438	19.2531	18.8695	21.3359	21.0071	20.8721	20.6726	20.7196	21.1144	20.9857	21.0124	20.6791	Met-loss+Acetyl [N-Term]	+	0.5Pa_P			+	8Pa_0.5Pa	4.07079	6.28272e-05	+	2.69471	0.00487193	-1.25303	+	-3.72804	0.160213	0.793171	0.110061		0.404097	5.15889	0	1.36309	+
22.5609	22.2455	22.3909	20.8648	20.8612	21.2313	21.6527	21.5903	21.2568	20.0905	19.9217	21.4161	21.3056	21.4121	21.032	20.8481	21.0322	22.2002	22.0758	22.3795	22.0832	22.239	22.2243	22.262	22.1918	22.1631		+	0.5Pa_P			+	8Pa_0.5Pa	4.14718	6.52174e-05	+	1.61349	0.038492	-0.745977		-2.50321	1.75977	0.063777	0.57382		2.65231	5.20567	0	1.3198	+
20.1966	20.6423	20.3472	19.7063	19.8017	19.5555	20.4983	20.209	20.2805	15.8187	16.274	18.7417	19.5304	19.4606	17.3424	18.3536	18.1785	19.4118	17.9812	18.9423	19.1396	20.0143	20.0228	20.8622	21.1719	21.0568		+	0.5Pa_P			+	8Pa_0.5Pa	3.40301	0.000334683	+	3.42753	0.00156322	-2.175	+	-4.56268	0.344618	0.588861	-0.292731		-0.770461	2.18283	0.0153734	1.88227	+
21.5767	22.004	21.8526	18.9525	19.6355	19.9618	19.508	18.8852	19.698	17.9959	18.2375	21.0054	21.0753	20.6474	19.8577	20.2763	20.24	21.1106	20.9098	21.0249	21.84	21.7005	21.5819	20.2604	20.4177	19.6858								0.842888	0.107105		0.220018	0.647165	-0.313562		-0.531973	0.817193	0.277257	0.717477		1.50293	1.35761	0.0627233	1.03104	+
20.957	20.9191	20.9007	19.2714	19.3393	19.4388	19.7577	19.7543	19.4323	16.8592	17.3771	19.9297	20.0288	20.2783	19.9727	19.3834	19.4976	20.2939	20.1482	19.9983	19.9403	20.303	20.3363	19.7461	19.78	20.0011								1.09193	0.0596231		0.886151	0.153954	-0.808639		-1.60213	0.131003	0.829002	0.0862832		0.338212	1.22211	0.0818623	0.894922
19.8464	19.7222	19.4645	14.9761	17.4845	16.3199	16.6523	16.6891	16.7513	17.5972	16.5886	18.0645	17.6152	15.9475	18.8294	17.9547	17.3771	17.1325	19.0204	17.7622	17.5996	17.9431	16.1075	18.0366	16.4165	16.8429								0.00846519	0.974911		0.0248512	0.956241	-0.048385		-0.0709378	0.0651777	0.914992	-0.116105		-0.178409	0.0561801	0.893173	-0.0677201
22.1599	22.0171	22.0999	20.8096	21.3418	21.1479	20.0319	20.55	20.0507	19.4928	16.6213	19.7284	21.0824	21.0418	20.2372	20.3008	20.0341	21.5308	21.8604	21.7383	20.9196	20.5984	20.2907	21.525	21.5782	21.3549	Met-loss+Acetyl [N-Term]	+	0.5Pa_P			+	8Pa_0.5Pa	1.98512	0.007808	+	1.50456	0.047776	-1.31697	+	-2.37539	0.156703	0.797071	0.131934		0.396322	1.93016	0.0223244	1.44891	+
23.2185	23.7001	23.4356	22.5521	22.5128	22.2985	22.5936	22.2962	22.4435	21.3724	20.5261	22.3684	22.1857	22.1958	22.357	22.243	21.9905	23.7523	24.0215	24.1256	22.5304	22.4016	22.4049	22.5366	22.0185	22.5152	Phospho [S242;S243]	+	0.5Pa_P			+	8Pa_0.5Pa	2.00449	0.00745922	+	2.13781	0.0128511	-0.878573		-3.10243	0.174789	0.77439	0.139534		0.435991	1.92245	0.0225831	1.01811	+
17.4365	16.6727	16.406	15.8216	17.49	16.8007	16.3169	15.6933	16.2689	17.521	17.1314	18.5119	15.9649	17.6663	17.9013	17.5465	18.2711	17.8673	17.96	17.7764	17.6863	17.3484	18.6068	17.126	16.4	17.2323		+	0.5Pa_P	+	8Pa_P			2.26941	0.00398013	+	2.02858	0.0159698	1.01912	+	2.97908	2.46089	0.01829	1.01076	+	3.42661	0.00845357	0.982615	-0.00836684
16.7131	16.0085	15.8053	17.5665	17.5255	17.6649	15.7611	16.593	16.9271	17.0759	17.8983	18.3125	16.9578	18.296	17.3139	16.2699	16.977	16.5864	16.1697	16.9569	17.4632	17.7452	17.7598	18.2819	17.7169	17.5754								0.945185	0.0841934		1.05896	0.109849	0.658226		1.82928	1.1096	0.186188	0.63228		1.8852	0.0271283	0.946972	-0.0259462
19.2342	18.8404	18.8941	16.767	15.8582	15.7651	16.9052	17.71	17.2553	16.1968	17.7572	17.8161	18.1192	18.4217	16.9251	16.6585	16.7216	18.5957	19.1123	18.42	16.1976	16.7309	17.8059	16.9667	17.8692	18.2051	Met-loss+Acetyl [N-Term]							0.168784	0.612275		0.101471	0.82793	-0.142924		-0.268936	0.23095	0.712098	0.29711		0.553525	0.490043	0.351979	0.440034
21.4964	21.499	22.6399	21.1262	20.7078	22.4862	21.3933	19.1061	22.9201	20.9595	21.2724	22.7657	22.9667	22.7827	22.815	23.0331	22.7885	23.2464	23.5221	23.6798	23.1997	23.6795	23.2456	22.6633	22.1512	22.0611	Phospho [S170;S173;T174;T175]			+	8Pa_P			2.35215	0.00333103	+	1.11356	0.0998107	0.936846		1.89886	2.58856	0.0143822	1.56375	+	3.56581	1.03514	0.117614	0.626908
20.0521	19.6317	22.0341	20.6587	20.5973	22.5454	21.2247	17.7738	22.8163	16.4631	17.6172	19.4815	20.338	19.3292	21.6779	21.6313	21.3659	20.6127	21.8879	22.1658	21.2951	22.3175	21.1614	20.9964	18.0045	15.9098								0.299503	0.428347		0.649986	0.25213	-1.07688		-1.26871	0.146659	0.810756	-0.331436		-0.373865	0.333722	0.489237	0.745445
21.2351	21.2774	21.4663	22.2937	22.1814	22.2581	22.3853	22.4792	22.3026	22.7754	22.7794	22.4892	22.3498	22.413	22.3447	22.4388	22.3823	21.9834	21.6677	21.7014	22.5577	22.6679	22.5699	22.5878	22.5366	22.614	Phospho [T191;S196;S202;S392;S394]	+	0.5Pa_P					1.37576	0.0310913	+	1.78111	0.027234	0.510015		2.69714	0.840593	0.271186	0.334157		1.53489	0.546456	0.313141	-0.175858
22.2159	21.7365	21.6777	21.0982	20.9657	20.7084	20.3893	21.0388	21.7239	17.4826	17.074	20.4615	20.0865	19.8718	19.1333	19.4455	19.3868	21.4259	20.83	20.3953	21.1498	20.7865	20.6381	20.4422	20.6277	20.7651		+	0.5Pa_P			+	8Pa_0.5Pa	4.65165	2.65487e-05	+	3.60656	0.00109917	-2.16606	+	-4.77134	1.3929	0.11886	-0.499303		-2.2294	2.90813	0.00490547	1.66676	+
22.4169	22.4436	22.4877	21.6277	21.5835	21.4586	21.8952	21.7258	21.4732	19.0579	18.717	21.3918	21.2491	20.7534	21.224	21.2027	20.8397	21.7242	21.6655	21.8915	22.1608	22.2582	22.2174	22.0719	22.0918	21.9545		+	0.5Pa_P			+	8Pa_0.5Pa	3.77364	0.000182104	+	2.51333	0.00655802	-1.3469	+	-3.52431	0.275332	0.663233	0.102633		0.641189	2.97858	0.00444562	1.44953	+
18.468	18.8273	18.6711	17.6959	17.8743	17.5594	17.8492	16.9551	16.0497	16.9552	17.0816	17.6918	18.4821	17.6924	18.15	16.525	17.4403	19.3667	19.2281	19.3472	18.6174	18.4366	18.6416	16.427	17.8289	17.0508	Met-loss+Acetyl [N-Term]							0.796615	0.120047		0.31501	0.531435	-0.269925		-0.717383	0.624308	0.371952	0.554921		1.22715	1.14498	0.0950854	0.824846
17.9159	18.0833	17.6809	19.149	18.228	17.4562	18.4492	19.1582	19.4402	20.2337	19.9741	21.2066	20.9457	20.7979	20.9123	20.4925	20.7309	21.3647	20.9923	19.505	18.2339	21.3779	20.9585	18.9608	21.6616	19.4093	Phospho [T329;S332]	+	0.5Pa_P	+	8Pa_P			4.47351	3.26531e-05	+	6.04249	0	2.26606	+	7.96646	2.91227	0.00724723	1.87812	+	3.91898	0.380409	0.442772	-0.387939
19.0305	19.694	19.4227	18.3154	17.3896	17.6894	16.2216	16.2919	15.8325	17.4084	16.8404	17.4079	17.6643	17.9267	17.1812	16.4872	16.6056	19.051	19.0271	19.2681	18.1135	17.9524	17.5281	16.795	16.9825	16.3332								0.403921	0.324503		0.515668	0.341084	-0.575079		-1.06203	0.0796903	0.897656	0.129243		0.215165	0.954451	0.136913	0.704322
24.447	24.5155	24.4445	23.5978	23.5644	23.5394	23.9237	23.9288	23.9467	21.2946	21.573	23.4816	23.3502	23.4129	23.3186	23.2192	23.1761	24.1224	24.2004	24.1285	23.821	23.6439	23.6631	24.1541	24.1334	23.991	Met-loss [N-Term]	+	0.5Pa_P			+	8Pa_0.5Pa	3.46796	0.00032133	+	2.48713	0.00687942	-1.13646	+	-3.49491	0.0128198	0.98706	-0.00556077		-0.0370383	2.69037	0.00695868	1.1309	+
22.3722	22.3152	22.7871	23.1557	23.224	22.2117	23.2287	23.8347	23.119	23.4089	23.3215	23.3195	22.9916	23.0518	23.7209	23.7772	23.7078	21.7962	21.6377	21.558	22.8976	23.0033	23.0262	23.4269	23.4606	22.8501	Met-loss+Acetyl [N-Term];Phospho [S4;S329;S368;S370;S373;S375;S432;S443];S62;T376;T377;T436					+	8Pa_0.5Pa	1.50424	0.0233306	+	1.44411	0.0539446	0.495932		2.3037	0.437418	0.508356	-0.287963		-0.93189	1.81614	0.0274403	-0.783894
22.8692	22.7704	22.47	21.7124	22.3666	23.1023	23.8514	23.6948	23.8087	23.8186	24.0068	23.559	23.8002	23.714	24.1405	24.2585	24.1287	22.4763	22.4654	22.4735	23.2255	23.2467	23.3484	23.7999	23.8211	23.7644	Phospho [S41;S195;S197;S220;S222];S42;T212;T213;T214;T43	+	0.5Pa_P			+	8Pa_0.5Pa	2.29601	0.00380151	+	2.55009	0.00612389	0.967657		3.56557	0.309891	0.623452	0.219492		0.706727	2.39674	0.0109671	-0.748165
17.1535	16.8034	15.4526	15.8295	15.7839	16.8387	16.4975	16.5895	17.4198	17.2685	17.7069	18.2085	16.139	18.2022	17.7627	16.4432	16.2453	18.0407	17.5662	16.794	17.8668	18.6938	18.7589	17.0841	18.9243	17.6444				+	8Pa_P			2.68153	0.00150147	+	1.23768	0.079289	0.761666		2.05384	3.2808	0.00283983	1.44499	+	4.32397	0.997596	0.126769	0.683322
19.6836	20.0039	19.6192	20.1263	20.203	20.1685	19.4597	19.7194	19.5272	17.3983	17.4911	18.1348	17.5299	18.9455	19.2619	18.877	19.2643	21.511	21.3872	21.4192	19.8652	19.1169	19.6153	20.0812	20.2676	20.1949		+	0.5Pa_P			+	8Pa_0.5Pa	4.8035	2.83019e-05	+	3.86457	0.000698565	-1.47171	+	-5.07652	1.05096	0.203763	0.549736		1.81117	3.75406	0.00145263	2.02144	+
21.9988	21.9801	21.967	21.6509	21.6156	21.4121	21.323	21.2442	21.2521	18.2314	18.1875	22.8202	22.7916	23.0314	20.3344	20.1317	20.1909	22.2244	22.2058	22.0474	21.3017	21.4295	21.3153	21.6202	21.7506	21.6414	Phospho [S428]							0.798257	0.119555		0.695235	0.229477	-0.88999		-1.33518	0.338664	0.593894	0.121379		0.759676	0.819358	0.179691	1.01137
24.055	24.0516	24.1683	25.2621	25.2957	25.2468	25.1433	25.0983	25.1174	25.4074	25.4592	25.4257	25.4444	25.5003	25.3188	25.369	25.3316	24.5699	24.6045	24.6616	25.545	25.5322	25.5127	25.4161	25.3454	25.4013	Phospho [S568;R570;S571;S573;S574;S575;S578;T581]	+	0.5Pa_P					1.56448	0.0203976	+	1.98086	0.0178199	0.58054		2.92502	0.811402	0.279408	0.350008		1.49497	0.811572	0.182001	-0.230532
20.3717	20.2586	19.9987	23.3038	23.2638	23.2194	22.8616	22.7965	22.8467	23.8234	23.8543	23.4059	23.3701	23.3585	23.2474	23.2195	23.2767	21.6397	21.6403	21.5008	23.1395	23.1299	23.1826	23.1672	23.1721	23.3099	Phospho [S563;S564;S568;S571;S574]	+	0.5Pa_P			+	8Pa_0.5Pa	1.49301	0.0239627	+	1.69769	0.0326378	1.34216	+	2.601	0.483094	0.467741	0.551245		1.0073	1.76612	0.0296346	-0.790919
21.6388	21.39	21.6241	21.5575	21.3356	21.5997	21.6034	21.7082	21.4631	22.2069	22.1906	22.1403	22.0224	22.0126	22.4893	22.618	22.5615	21.5243	22.0001	21.7901	21.8573	22.2792	21.9025	22.0994	22.0217	22.303	Phospho [S477;R573];S481;S484;S488;S556;S563;S568	+	0.5Pa_P	+	8Pa_P	+	8Pa_0.5Pa	5.97303	0	+	6.0812	0	0.7335		8.02433	3.62219	0.0012	0.428593		4.70442	1.68524	0.0343277	-0.304907
19.9464	20.0057	19.4105	20.3597	20.669	20.8253	19.5161	19.3714	19.3338	15.8231	15.343	18.7702	17.1391	16.6268	18.3982	18.051	18.2179	19.5305	18.224	17.1105	18.9505	19.4769	19.0948	19.8095	19.7414	19.9027		+	0.5Pa_P			+	8Pa_0.5Pa	4.54397	2.51572e-05	+	4.33149	0.000304985	-2.64139	+	-5.64476	1.49674	0.0996761	-0.84413		-2.35119	2.39012	0.0110261	1.79726	+
22.2456	22.1738	22.2355	19.0706	19.3099	18.7846	19.3049	19.2118	19.4336	19.0294	19.2646	20.4307	20.297	20.259	19.7785	19.792	19.863	21.3002	21.2621	21.5088	20.8714	20.9289	20.7406	19.9987	19.6885	19.8048						+	8Pa_0.5Pa	0.590303	0.202827		0.269565	0.585243	-0.357434		-0.630948	0.397321	0.542861	0.481539		0.863597	1.9266	0.0224027	0.838974
17.2662	17.1704	17.3998	18.4909	15.8559	16.9857	16.6352	17.3314	17.3127	16.0143	16.5627	16.9172	16.9515	18.4337	15.9466	15.9581	16.4582	17.4871	17.7643	16.6161	17.0462	16.4485	17.5173	16.512	16.8117	16.4718								0.483526	0.265165		0.718696	0.21826	-0.505624		-1.36911	0.297515	0.638636	-0.197027		-0.683511	0.441068	0.391222	0.308597
18.1944	19.125	19.3758	17.3708	17.9238	17.3589	18.5675	18.7523	17.5922	17.927	17.2655	18.2646	16.7868	18.5724	17.2581	16.5936	17.4944	18.7662	19.1809	19.1915	19.1159	19.1941	18.9891	18.3723	18.3666	18.0565						+	8Pa_0.5Pa	2.78462	0.00122983	+	1.25802	0.0766978	-0.730887		-2.07886	1.13133	0.180377	0.552479		1.91236	3.48946	0.00205957	1.28337	+
23.7191	23.704	23.8073	21.7804	21.8403	21.4032	21.6109	22.2786	22.2189	21.247	20.7292	22.8441	22.9561	22.5095	21.8815	22.0332	22.1915	23.7965	23.8084	23.8395	22.9565	22.901	22.6734	21.712	22.0419	21.9058	Phospho [S10]							0.718478	0.146258		0.483616	0.365124	-0.435739		-1.01027	0.385445	0.552815	0.363597		0.84296	1.22434	0.081417	0.799335
24.5023	24.5073	24.4326	23.8844	23.8762	23.854	26.1956	26.1658	26.2419	21.1718	20.9682	24.201	24.1146	24.1972	24.1637	24.2012	24.172	24.0907	23.9226	23.8488	24.817	24.7435	24.882	25.2796	25.3256	25.26	Met-loss+Acetyl [N-Term]	+	0.5Pa_P			+	8Pa_0.5Pa	1.69367	0.0151893	+	1.52603	0.0458484	-1.4524	+	-2.40071	0.164425	0.788439	-0.165584		-0.413378	1.58306	0.0409896	1.28682	+
18.6151	18.906	17.7951	17.225	19.8434	16.7501	15.5393	18.0256	18.0584	16.2894	17.5664	17.6051	17.6592	17.5817	15.1735	19.2031	18.7658	16.5327	18.9866	18.0057	18.4078	16.6559	18.4632	18.5031	18.3256	18.6192								0.2323	0.514889		0.263513	0.593303	-0.381459		-0.61914	0.149191	0.808386	0.193528		0.379557	0.537679	0.319351	0.574987
17.3899	17.119	17.4315	18.1876	16.376	17.6386	17.3471	16.992	16.6868	16.4853	16.7571	16.8302	17.9593	16.7376	16.2432	17.2767	17.4647	16.7537	18.0416	16.2704	15.4227	17.0127	17.1684	17.573	16.8161	17.7888								0.209285	0.547801		0.493224	0.357189	-0.271686		-1.0259	0.362645	0.570965	-0.257923		-0.802779	0.0139843	0.971007	0.0137629
18.9736	19.0415	18.6387	18.8372	19.016	19.3466	19.0978	19.5868	19.4553	19.9188	19.7703	19.4196	19.3919	19.2959	20.4306	19.9799	20.3412	19.3332	19.4478	17.2949	19.7034	19.2038	19.6857	19.8399	19.7047	19.5679	Phospho [S479;R482;S484]	+	0.5Pa_P					1.39487	0.0299079	+	2.90005	0.00358282	0.70812		3.95955	0.312082	0.621073	0.198625		0.710807	0.908439	0.149735	-0.509495
20.3867	20.2657	20.3012	18.6714	19.1461	17.3704	18.5586	18.448	15.5534	17.35	16.6342	18.6882	18.4125	17.7945	14.8886	17.9083	17.9386	18.4825	19.2617	20.1738	17.4101	17.9198	19.0896	17.6685	17.403	16.2786								0.792302	0.121329		1.09825	0.102633	-1.29277		-1.87944	0.388937	0.550953	-0.557115		-0.849049	0.647825	0.253135	0.73565
18.9279	18.6279	17.8801	19.1882	16.335	18.9275	16.8687	17.1099	18.4126	21.3641	21.5045	21.3022	21.1461	21.1455	21.4814	20.9472	21.6014	20.748	19.7038	19.7216	21.3219	21.6332	21.8834	20.7305	21.3042	21.565	Phospho [T69;S321;S328];T320;T322;T323;T325;T71	+	0.5Pa_P	+	8Pa_P			8.09131	0	+	6.56474	0	3.28067	+	8.77093	5.30257	1.9802e-05	2.92597	+	6.7131	0.60996	0.274943	-0.354705
24.2912	24.4017	24.3069	24.4897	24.4907	24.4561	24.6531	24.5567	24.5263	25.3437	25.4514	24.4723	24.4893	24.4852	25.0769	25.1008	24.9736	24.3418	24.3752	24.496	25.1435	25.1019	25.1286	25.0301	25.0142	25.0485	Phospho [T14]	+	0.5Pa_P	+	8Pa_P			2.03184	0.00694519	+	2.35245	0.00883447	0.460542		3.34378	2.28823	0.0250847	0.38973		3.23798	0.156317	0.716999	-0.0708123
17.5046	17.5903	17.6161	16.2075	18.5717	17.0143	17.4424	16.2607	17.2046	19.1136	19.3945	15.6424	17.7991	17.0629	18.6422	17.0155	18.0321	17.4852	18.1202	16.9028	17.9282	17.8802	17.7566	17.2787	17.8182	17.8809	Phospho [S47;R737;R742;S222;S271;S577;S740;S751;T583;T739;T761]							0.437414	0.296574		0.584983	0.291512	0.569797		1.17059	0.799742	0.283524	0.404343		1.4789	0.149518	0.72779	-0.165454
22.7625	22.9069	22.5222	23.7485	23.5766	23.5322	23.8862	23.8118	23.7499	23.7331	23.5628	23.8493	23.96	24.0799	24.3143	24.1921	24.3616	22.7716	23.1345	22.4074	23.7781	24.0271	23.9583	23.4833	23.619	24.0648	Phospho [S47;R749;R754;S234;S283;S589;S752;S763;T595;T751;T773]	+	0.5Pa_P					1.48062	0.0246099	+	2.05713	0.0150057	0.618102		3.01137	0.122852	0.839465	0.0830184		0.319323	1.47868	0.0504144	-0.535084
24.3985	24.3674	24.3389	25.6894	25.6535	25.6938	25.561	25.6163	25.5451	24.955	24.9503	24.9231	24.912	24.8786	25.1294	25.0308	25.0173	23.8592	23.7534	23.8837	24.7888	24.8032	24.8703	24.894	24.8969	24.8864	Phospho [S241;R890;S1072;S1075;S1082;S1083];S249;S274;S276;S291;S293;S301;S303;S332;S333;S334;S341;S343;S345;S383;S385;S393;S420;S423;S681;S685;S889;T1070;T1071;T1074;T1076;T893					+	8Pa_0.5Pa	1.73639	0.0137028	+	0.496085	0.355067	-0.232517		-1.03053	1.66814	0.075242	-0.691996		-2.54843	1.60082	0.0398164	-0.459479
21.8533	21.7092	21.9001	23.6672	23.634	23.6434	23.3683	23.3202	23.3312	23.8207	23.8763	23.3308	23.3875	23.3945	23.4994	23.5652	23.6014	22.1471	22.4459	22.5318	23.4441	23.4201	23.5853	23.4111	23.5007	23.445	Phospho [S315;R1055;S1048;S1054;S317;S325;S358;S360;S383;S395;S397;S400;S437;S439;T1056;T1058]							0.925456	0.0879164		1.21016	0.0834714	0.623139		2.01982	0.201828	0.742358	0.167128		0.493582	1.34274	0.0642294	-0.45601
16.9945	16.3412	17.9989	19.3956	20.3892	20.3544	20.0115	20.0752	20.2366	17.772	17.2145	18.5329	17.4317	17.7946	17.0689	17.7982	15.8018	16.567	16.4444	16.3823	18.8222	18.1066	16.033	16.397	17.2396	18.5664	Phospho [S74]	+	0.5Pa_P	+	8Pa_P			2.29306	0.00381192	+	1.78277	0.0270833	-1.66174	+	-2.69904	2.10636	0.0347615	-1.91539	+	-3.0383	0.230051	0.614384	-0.25365
21.0221	21.182	21.6598	20.1379	20.1397	20.38	18.6551	21.2835	18.5699	16.7805	17.0565	19.9697	21.6565	20.3466	19.0904	18.7158	19.3511	21.5052	20.775	20.5356	21.011	21.0206	21.6301	20.494	21.6498	19.5602	Phospho [T14]					+	8Pa_0.5Pa	1.80601	0.0116439	+	1.04874	0.112053	-1.21579		-1.81615	0.690151	0.333065	0.572398		1.32402	2.06889	0.018135	1.78819	+
19.8077	20.0539	19.6256	16.6823	17.2215	16.6812	18.6046	17.6907	17.8066	17.3211	17.1948	16.4214	17.1847	16.514	16.994	17.4877	16.8505	18.0432	17.4355	18.4328	18.7952	17.3426	17.5627	17.6202	16.7252	18.5808		+	0.5Pa_P			+	8Pa_0.5Pa	1.53368	0.0218637	+	1.65132	0.035906	-1.24556	+	-2.54725	0.367922	0.566989	-0.404		-0.812147	2.14829	0.0161622	0.841556
19.4598	19.5639	19.3801	16.6742	17.5486	18.198	17.4488	17.6465	17.4485	18.9606	17.5198	18.7876	17.4534	18.3064	18.1322	18.6658	18.7738	18.8756	17.9593	18.3187	18.6159	18.4963	18.6967	17.9018	19.0918	17.5798								0.102223	0.740384		0.161923	0.731314	0.172899		0.408368	0.262747	0.676389	0.240816		0.616751	0.0975824	0.817107	0.0679171
18.3807	18.0846	18.7985	18.0529	17.9543	18.0288	19.1176	18.7089	19.0292	21.6138	21.4599	20.2806	20.4212	20.4431	20.7417	20.5174	20.6539	20.2053	19.7536	19.7502	21.443	21.5796	21.736	21.1112	21.412	21.2015	Phospho [S164;T170]	+	0.5Pa_P	+	8Pa_P			8.02321	0	+	7.26195	0	2.30472	+	9.93131	6.29237	0	2.44855	+	8.05165	0.177653	0.684681	0.143834
18.2917	18.67	18.3944	17.8775	16.3801	16.6445	16.3939	16.8442	17.9291	16.9009	16.6577	17.8648	16.3873	15.8703	16.1823	17.4277	16.9304	16.9735	16.9085	16.9582	17.9257	17.198	17.0506	15.7227	16.9391	16.858								0.895225	0.0944972		1.0539	0.110834	-0.714042		-1.82278	0.823812	0.275913	-0.543473		-1.512	0.242837	0.596484	0.17057
20.3467	20.329	20.1124	21.0974	21.0029	20.4446	21.1552	21.1183	21.2599	23.4389	23.0934	21.5637	21.5904	21.5989	23.0775	23.0783	23.1104	22.2217	22.1487	22.1626	22.6517	22.6168	22.6666	22.9268	22.9117	22.8661	Phospho [S10]	+	0.5Pa_P	+	8Pa_P			6.5259	0	+	4.3913	0.000263473	1.806	+	5.71921	7.51845	0	1.81179	+	9.9295	0.00672578	0.985675	0.00579744
21.7222	21.7703	21.6956	19.3316	19.7175	19.1631	18.8727	19.57	19.3068	17.3911	17.2306	20.3581	20.0045	20.2943	18.5294	19.4311	19.3833	20.845	20.3765	21.1087	19.6271	19.5487	19.6963	18.2236	17.3727	18.2361								0.638896	0.178992		1.00128	0.122423	-1.04994		-1.75472	0.57632	0.40179	-0.679469		-1.15446	0.257081	0.578824	0.370473
24.641	24.6764	24.7709	25.7452	25.6315	26.0648	24.9853	25.1063	24.9906	25.2733	25.4541	25.2307	25.0421	24.8905	24.2561	24.2225	24.4606	20.3868	21.2079	20.3092	20.8512	20.3385	20.3306	24.333	24.2417	24.2923	Phospho [S324;S328;S340]			+	8Pa_P	+	8Pa_0.5Pa	5.33687	0	+	0.701434	0.226224	-0.32538		-1.34418	4.04038	0.000468468	-3.36899	+	-5.18041	3.31317	0.00272281	-3.04361	+
21.7904	21.9921	22.0856	23.3257	23.2724	23.5155	23.2826	23.368	23.237	23.5172	23.5758	23.5012	23.491	23.5339	23.5624	23.4639	23.587	22.4857	22.5019	22.7508	23.3522	23.5091	23.3653	23.5619	23.5003	23.3895	Phospho [T325;S335;S338;S341;S342;S352;S355];T330	+	0.5Pa_P					1.4293	0.0275807	+	1.73237	0.0304033	0.654682		2.64105	0.494772	0.459291	0.283025		1.02621	1.47664	0.0504988	-0.371657
17.1996	16.8699	16.5451	15.7691	17.5693	16.1975	16.1303	16.5717	16.4657	16.6319	17.4386	17.7324	17.2931	18.3915	16.0608	17.3093	16.8989	17.9733	17.7829	16.7398	17.5356	19.1402	17.0559	17.1263	17.2745	16.2686								1.31451	0.035507	+	1.23735	0.079249	0.628681		2.05343	1.66229	0.0759274	0.842116		2.54176	0.238443	0.60308	0.213435
21.5803	21.4069	21.2291	19.0304	19.8804	18.7579	20.1053	20.2801	19.711	18.4326	19.9023	21.1659	20.9699	21.1384	20.2483	20.3131	20.4023	21.2387	21.3368	21.2855	20.9463	21.2513	21.4863	19.4737	20.4385	19.1246								0.318651	0.406219		0.080693	0.861682	0.101479		0.217908	0.571782	0.404849	0.511171		1.14748	0.451819	0.383272	0.409692
22.5994	22.7107	23.0292	22.0624	21.8446	22.1546	22.0842	22.2596	22.1899	19.9072	20.5972	21.6704	21.6161	21.9736	20.6198	20.4261	20.6978	22.5443	22.1169	22.1822	22.1236	22.2001	22.2229	21.7516	21.8207	21.7383	Met-loss [N-Term]	+	0.5Pa_P			+	8Pa_0.5Pa	4.96665	1.02564e-05	+	3.84172	0.000705882	-1.38755	+	-5.04926	0.90573	0.24775	-0.24822		-1.62245	3.30257	0.00274048	1.13933	+
20.7365	20.6743	20.659	17.9701	18.5127	17.8398	19.1786	19.4591	19.3456	17.0611	16.7779	20.7427	20.7359	20.6732	19.7772	18.9373	19.2536	20.9566	20.9577	21.0317	20.9249	21.1438	20.9981	20.4494	20.4931	20.461				+	8Pa_P	+	8Pa_0.5Pa	1.92723	0.00877474	+	0.0719727	0.877004	-0.130207		-0.195948	2.73143	0.0109054	1.44897	+	3.72155	1.99309	0.020267	1.57918	+
23.8575	23.8943	23.8212	21.9699	21.9587	21.9823	21.972	21.732	21.9278	21.2314	20.9317	22.7902	22.7194	22.8217	22.2738	22.1169	22.05	23.2139	23.2231	23.318	22.728	22.7935	23.0068	21.9797	21.8385	21.8803	Met-loss [N-Term];Met-loss+Acetyl [N-Term]							0.483697	0.265159		0.528333	0.331516	-0.451532		-1.0822	0.0946883	0.876664	0.0961867		0.252193	0.971306	0.133146	0.547718
25.1147	25.0692	25.0665	24.1043	24.0721	24.0565	24.152	24.0896	24.0347	22.9997	22.8054	24.0994	24.1713	24.1201	23.9215	23.8857	23.9528	26.1569	26.1119	26.124	24.0567	24.2441	24.2686	23.8404	23.7497	23.8344	Phospho [S192]	+	0.5Pa_P					1.33968	0.0336468	+	1.77334	0.0277176	-0.67324		-2.68822	0.325319	0.607114	0.291891		0.73529	1.42936	0.0550779	0.965131
20.3129	20.1207	20.3314	18.0043	17.8937	17.6324	17.6915	17.753	16.8818	18.9402	17.206	19.2914	18.8748	19.1711	18.075	17.7342	17.0541	20.6146	20.6074	20.7087	19.2473	17.8012	18.2978	18.1245	17.5907	17.1187								0.218405	0.534423		0.154464	0.743437	-0.220187		-0.391813	0.250697	0.690449	0.387677		0.593048	0.498934	0.346049	0.607864
23.6479	23.4874	23.4772	20.7622	21.5058	20.8398	21.8124	21.7533	21.2327	18.2679	17.7044	21.4949	21.1614	21.9611	20.5705	20.9983	20.6841	22.7477	22.8239	22.9586	21.2758	21.5487	21.5425	20.5402	20.6322	20.7472	Met-loss+Acetyl [N-Term]	+	0.5Pa_P					1.59851	0.0188896	+	1.69133	0.0330192	-1.70231	+	-2.59365	0.368444	0.566452	-0.411332		-0.813072	1.27491	0.0732975	1.29097
17.0038	17.2475	16.0943	16.8492	16.6253	16.4076	17.512	17.5082	16.1048	16.898	15.6132	17.8465	18.4785	18.2789	17.8647	18.0206	17.5393	17.7002	18.2332	17.1951	18.3402	18.3997	18.1645	17.5837	17.367	17.985				+	8Pa_P			2.16532	0.00503994	+	1.2467	0.0782088	0.750476		2.06494	3.486	0.00159633	1.06842	+	4.5519	0.43151	0.397996	0.317943
21.8599	21.8421	21.8456	21.0114	20.6454	20.5925	20.4375	20.4761	20.6996	19.6359	19.6676	20.9967	21.0929	20.9621	20.1119	19.9266	20.0364	20.66	21.2701	21.2506	19.4344	20.1276	20.4263	19.2001	19.3355	19.5074	Phospho [S114;S115]	+	0.5Pa_P					1.60533	0.0186136	+	1.58036	0.0412294	-0.741816		-2.46451	1.77126	0.0625814	-0.910885		-2.66527	0.194402	0.661071	-0.16907
22.853	22.7215	22.8152	18.9581	19.5869	19.8244	19.8585	19.8258	20.2525	17.7783	17.7557	20.7471	21.0097	21.1149	19.9486	19.3671	20.4853	22.5097	22.5281	22.4376	20.1541	20.6393	20.8834	20.3402	20.2781	20.2512								0.871013	0.0998624		0.701921	0.226028	-0.968138		-1.34488	0.246115	0.696187	0.369534		0.583952	1.4197	0.0562537	1.33767	+
17.9929	18.502	18.7422	18.3741	17.1251	17.7669	16.6801	16.2397	15.602	18.6074	16.8465	17.741	18.0506	17.2815	18.169	18.507	18.1742	18.1492	18.6044	17.1102	17.0282	16.1583	19.3385	17.7797	17.9956	18.4505								0.282829	0.448745		0.53055	0.330043	0.474929		1.08571	0.373527	0.561833	0.398843		0.822052	0.0707175	0.865536	-0.0760863
20.2461	20.1553	20.0232	19.5761	20.2993	20.5273	19.5512	20.1123	19.4176	18.7665	18.7157	19.3032	20.1349	20.1751	20.4115	20.2191	18.1586	22.176	22.2435	22.1077	21.1553	20.7611	21.0376	20.4514	20.9705	20.9531				+	8Pa_P	+	8Pa_0.5Pa	4.66719	2.66667e-05	+	0.877959	0.156399	-0.504254		-1.59106	3.9967	0.000539589	1.32754	+	5.13009	3.72656	0.00162887	1.83179	+
19.3112	18.8175	19.2378	17.908	16.5362	18.1821	18.5967	18.6881	18.526	19.3866	19.4143	19.4899	20.2545	20.1492	20.0504	19.9146	20.763	21.3761	21.3991	21.3481	21.0101	21.2261	20.7952	20.8583	20.7146	20.6221		+	0.5Pa_P	+	8Pa_P	+	8Pa_0.5Pa	7.93095	0	+	3.34306	0.001878	1.5052	+	4.46503	6.8093	0	2.61623	+	8.81061	4.42476	0.000273504	1.11103	+
18.9935	19.4191	18.8205	17.4001	18.4817	18.4964	18.2122	16.9467	18.8873	16.4601	17.407	20.4384	20.8182	20.2813	18.4156	20.1042	18.3847	20.6558	20.6155	20.3464	20.878	20.6719	20.6812	18.6743	19.9657	20.0522				+	8Pa_P			2.39623	0.0029576	+	0.510127	0.344693	0.63231		1.05316	4.24595	0.000299674	1.87595	+	5.41933	1.30247	0.0698539	1.24364	+
20.6944	20.7	20.71	17.0986	16.1654	15.9704	17.0639	16.2085	16.1245	17.3684	17.9211	18.2206	18.4695	19.0545	18.5794	18.8155	18.2066	22.1787	22.2238	22.296	20.4978	20.2317	20.2949	19.3012	19.16	19.078				+	8Pa_P	+	8Pa_0.5Pa	2.65581	0.00156286	+	0.251457	0.609143	0.469943		0.595393	2.26143	0.026234	2.72516	+	3.20864	3.33425	0.00268116	2.25522	+
17.5525	17.4616	16.7391	16.8262	15.6441	16.7296	17.0209	17.2069	17.1687	16.5579	16.0406	17.6735	18.4217	18.4197	17.2368	17.577	17.4273	19.7718	19.4746	19.8614	17.6067	16.6937	18.3065	17.2406	17.7519	16.7637								1.49237	0.0239767	+	0.774034	0.193169	0.491581		1.44779	1.79169	0.0601763	1.23569	+	2.68827	0.754745	0.203111	0.744105
22.4349	22.1844	22.4495	20.0954	19.8881	20.1151	20.4178	20.5766	20.5557	20.3158	20.1701	21.9929	22.0042	22.0234	21.4175	21.6048	21.5075	22.8107	22.724	22.7238	22.0466	22.1685	22.1247	21.8579	21.7669	21.8312				+	8Pa_P	+	8Pa_0.5Pa	2.07984	0.00619306	+	0.42346	0.418043	0.41091		0.91008	2.34458	0.0227435	1.25964	+	3.29962	2.01023	0.0198998	0.848727
18.5818	18.3976	18.3603	18.1948	18.6693	18.0124	17.9592	17.998	17.3947	16.0164	15.8015	18.1729	17.3906	16.866	16.0709	17.1079	16.8056	18.7332	19.022	18.5438	16.7451	18.8652	17.3866	16.9887	17.7645	17.4578	Met-loss+Acetyl [N-Term]	+	0.5Pa_P			+	8Pa_0.5Pa	2.9451	0.000845815	+	3.51691	0.00128543	-1.39527	+	-4.66656	0.321249	0.6118	-0.229022		-0.727795	1.94404	0.0218652	1.16624	+
18.2648	18.5902	18.3132	17.3468	15.6789	17.6616	16.376	17.3036	15.2781	18.9353	17.1569	16.5927	18.0629	17.6222	17.6018	18.1662	17.9596	18.1233	17.7334	18.1283	17.2101	17.4883	18.2091	17.056	17.8778	16.635								0.406469	0.322571		0.582206	0.292939	0.560756		1.16632	0.436889	0.508761	0.405329		0.931002	0.210264	0.640723	-0.155427
16.8115	17.3711	16.5515	16.2036	17.7314	16.8696	17.0665	17.5144	17.1233	17.2779	16.7033	16.3374	17.3295	15.7782	17.0929	15.9273	16.5744	17.8628	17.2968	18.1578	18.0477	14.8466	17.7471	18.0075	16.4548	16.4446								0.500677	0.253848		0.840166	0.167757	-0.399375		-1.53958	0.181485	0.76771	0.180318		0.450439	0.68913	0.232796	0.579693
19.7877	19.6293	19.5843	18.2651	15.6856	18.9948	17.7743	17.5986	17.725	17.9678	17.5036	19.4686	19.1751	19.08	18.5669	18.2757	18.0766	20.8213	20.7765	20.6851	18.4627	18.6787	18.5008	17.2825	18.0128	17.4365	Met-loss [N-Term]							0.268113	0.467094		0.130515	0.780619	0.175975		0.33748	0.454621	0.493351	0.623598		0.960576	0.364207	0.459631	0.447622
19.5509	19.282	19.0201	15.472	16.6059	17.4558	18.0096	17.324	17.2604	16.8186	17.6651	19.1704	19.3854	19.1404	18.0884	18.9041	18.8115	19.9706	19.7545	19.9477	19.2729	19.4813	19.4194	17.276	17.4689	17.9091								0.968019	0.0796738		0.665514	0.244095	0.722354		1.29168	1.23485	0.154997	1.16888		2.03986	0.429257	0.399626	0.446522
19.2843	19.4171	19.3422	17.2634	16.3425	17.0578	17.3889	17.311	17.2327	18.0038	16.4176	19.2394	19.1345	19.3998	20.9875	18.5209	18.5192	20.5111	20.4711	20.3112	20.4635	19.7254	20.1654	17.7406	17.8188	17.7781								1.3983	0.0296918	+	0.848759	0.164992	0.928975		1.55135	1.86813	0.0521587	1.59392	+	2.77402	0.516861	0.331721	0.664947
20.1303	20.1266	18.7713	16.0545	17.169	16.9038	18.7197	16.8101	16.3302	17.5723	17.7621	18.9859	18.7762	18.9135	17.7887	18.1506	17.9991	20.191	19.8762	20.0145	19.3785	19.3458	19.0398	18.5303	18.397	18.3767						+	8Pa_0.5Pa	1.44282	0.0267633	+	0.252378	0.607793	0.352947		0.597216	1.48781	0.101052	1.34824	+	2.34078	2.21653	0.0145057	0.995297
22.0615	21.7071	21.3373	19.6688	17.9589	20.5876	18.5005	20.8431	18.371	21.0737	20.8771	21.6772	21.4976	21.8076	21.5887	21.5198	21.4478	21.4649	21.1344	21.8362	21.4187	20.9449	21.2075	21.7928	21.6062	21.4097		+	0.5Pa_P					2.01672	0.00726977	+	1.49993	0.0481248	1.3211	+	2.36992	1.62381	0.0807791	1.30883	+	2.49781	0.0293664	0.942705	-0.0122756
18.7704	18.5843	18.5592	17.3828	16.7055	16.0548	17.5375	17.0048	17.3739	17.8504	17.2526	19.4647	19.4744	19.4288	19.1426	19.2412	19.3071	20.172	18.4101	20.2782	20.0192	19.7096	19.8048	19.3754	19.2197	19.3022		+	0.5Pa_P	+	8Pa_P			4.18028	6.62983e-05	+	2.12981	0.0129683	1.34264	+	3.09342	4.37781	0.000219178	2.03532	+	5.57451	1.17558	0.0891971	0.692674
17.8176	17.4258	17.3591	16.1749	17.4836	16.611	17.2476	16.1818	16.1173	17.5268	17.037	17.3772	17.0726	17.8973	18.0668	17.2549	16.57	17.8802	18.1645	18.4339	17.5924	18.1634	18.2093	17.9362	17.3038	16.9166				+	8Pa_P			2.11583	0.00562577	+	0.780303	0.190752	0.414914		1.45659	2.35475	0.0224406	0.90906		3.31074	1.26769	0.074444	0.494147
20.1548	19.8068	19.6104	16.9369	17.9505	19.7313	19.8567	18.9811	19.1639	17.9291	17.5431	18.7747	19.5443	19.3566	16.7074	18.22	17.9073	19.6965	19.244	18.7533	20.1102	20.0585	19.799	19.6571	18.7409	19.4607	Met-loss+Acetyl [N-Term]					+	8Pa_0.5Pa	1.69799	0.0150675	+	1.04621	0.112631	-0.884674		-1.8129	0.448686	0.498907	0.369753		0.95072	2.46292	0.00998255	1.25443	+
25.4297	25.5339	25.4236	24.6744	24.7518	24.4494	24.3739	24.5366	24.3109	20.1734	19.2595	24.0507	24.0303	24.1298	22.7914	23.5357	23.1328	24.5933	24.7497	24.6636	24.2629	24.4058	24.2744	23.9764	23.683	23.9731	Met-loss+Acetyl [N-Term];Phospho [S385]	+	0.5Pa_P			+	8Pa_0.5Pa	2.89792	0.000983819	+	2.3898	0.00816129	-2.19363	+	-3.3857	1.78548	0.0609505	-0.544633		-2.68129	1.6884	0.0341234	1.64899	+
22.0137	22.3881	22.011	22.2826	22.1368	22.2666	21.6543	22.2082	22.0656	19.7818	19.3941	21.1837	21.5484	21.5695	20.7658	20.9245	20.9427	22.9051	22.9979	23.1244	21.6676	21.6789	20.8861	19.5625	21.343	21.2858	Met-loss+Acetyl [N-Term];Phospho [S92;S101];S94;S97;T95	+	0.5Pa_P					2.10086	0.00584639	+	3.76588	0.000791111	-1.35029	+	-4.95911	0.486858	0.466217	-0.397288		-1.01341	1.16136	0.0918781	0.953003
21.952	22.0226	22.0576	22.8452	22.7484	23.0053	22.7188	22.7925	22.7466	23.4729	23.3037	22.9427	22.986	23.0273	23.4246	23.3541	23.4287	22.2389	22.4174	22.5752	23.2728	23.3141	23.2487	23.3741	23.326	23.3202	Phospho [S207;R210;S510;S516;S523];T508;T512;T513;T515;T518	+	0.5Pa_P					2.50027	0.00229772	+	3.20334	0.00237876	0.699273		4.30449	1.43411	0.111347	0.466485		2.27797	0.674691	0.239029	-0.232788
21.5079	21.5967	21.6405	21.9881	21.5233	21.3774	21.2086	22.0586	21.9466	22.2904	22.2731	21.8	21.7748	21.7589	21.6159	21.9643	22.1729	21.0447	21.6335	21.4234	20.137	20.5936	21.0545	21.1534	21.583	22.0703	Phospho [R198;S203;S205;S383;S405;S406;S407;S443;S446];T202;T441					+	8Pa_0.5Pa	2.55236	0.00198138	+	1.4238	0.0559495	0.306532		2.27948	1.31414	0.135347	-0.461591		-2.13564	2.44327	0.0101843	-0.768123
18.1909	18.5026	18.3521	15.737	16.8459	15.9943	17.2027	16.1589	17.3424	17.5955	14.8142	17.0733	17.3503	17.3866	15.947	18.1781	16.9647	17.2114	16.2429	16.847	16.9303	17.8251	18.7156	16.3216	17.3658	17.0005								0.0752311	0.797543		0.18402	0.698044	-0.233696		-0.45645	0.0118761	0.986847	0.0148354		0.0343476	0.23419	0.608946	0.248531
17.3099	21.0426	20.2409	17.4859	17.1222	17.9943	18.4218	18.141	17.2744	19.6162	19.7297	19.8905	19.9726	19.8262	20.069	19.9958	19.8837	20.9971	21.0089	21.0596	19.6922	20.4529	20.3606	20.0292	20.1424	20.2137	Phospho [S85;S89;S91]	+	0.5Pa_P	+	8Pa_P	+	8Pa_0.5Pa	3.95739	0.000120401	+	2.13137	0.0129512	1.53596	+	3.09517	3.24014	0.00314347	2.10261	+	4.27904	2.18769	0.0153946	0.566648
21.224	21.0874	20.8428	16.6284	16.3265	17.8618	16.5968	16.7315	16.7552	17.3014	17.0807	21.101	20.7971	21.0865	20.141	20.3183	19.7331	22.2052	22.1755	22.2636	20.6278	20.7069	21.1242	17.539	19.2536	18.117								1.24198	0.0419546	+	0.860268	0.161872	1.46663		1.56705	1.51981	0.0958659	2.21759	+	2.37799	0.421791	0.405858	0.750963
20.5269	20.4984	20.5996	18.7239	18.4419	19.8048	16.5169	17.4013	18.1329	15.6246	17.7507	18.1962	17.4617	16.4623	17.7718	18.2487	16.3604	19.5938	17.0075	17.381	16.6491	18.0971	20.2737	17.3966	18.2297	16.9269	Phospho [T829;S830]	+	0.5Pa_P					1.50289	0.0233754	+	1.87113	0.0224974	-1.7262	+	-2.80019	0.861048	0.264052	-1.01015		-1.56261	0.678216	0.23759	0.716051
21.2702	21.3559	21.1295	20.5944	20.6012	20.2973	20.4161	20.172	20.5461	19.1069	19.4208	20.47	20.547	20.5985	19.8677	19.9903	19.7135	20.5189	20.9018	20.7744	20.1726	20.8967	20.6385	20.2458	19.3674	19.2546		+	0.5Pa_P					1.51128	0.0229349	+	2.15911	0.012462	-0.744873		-3.12643	0.880831	0.256607	-0.401351		-1.58922	0.605641	0.277011	0.343522
19.9335	19.7731	19.8469	16.9397	17.3269	17.2331	16.9545	17.5438	15.6247	17.7921	19.2336	17.6213	17.8961	18.2317	18.412	17.7431	16.9854	18.7607	18.4634	18.1998	18.07	18.1414	18.2058	18.7012	18.1427	16.7159								0.0561408	0.840795		0.0489883	0.915905	0.0809205		0.136386	0.179138	0.769831	0.24715		0.44539	0.227057	0.618371	0.166229
20.1839	19.8267	20.036	17.3981	17.6402	16.6287	17.4579	17.1805	16.6278	17.5944	16.9142	15.6717	14.8613	18.1971	16.223	17.4539	17.2262	18.0064	16.8536	18.2846	16.1143	17.8983	17.8065	17.2693	17.3142	17.31								1.15031	0.0521163		1.27476	0.0744827	-1.34115		-2.09938	0.648045	0.358128	-0.680267		-1.26244	0.821712	0.178795	0.660878
17.4897	16.3982	17.3941	15.1565	17.5322	16.7722	15.8988	17.085	16.8685	17.9128	18.0718	16.1833	17.42	18.9824	18.7128	16.6724	16.8192	16.767	16.7909	16.0277	17.9245	17.8029	17.3083	17.9947	16.5346	17.4975								0.911233	0.0908279		1.18035	0.0881114	0.864049		1.98277	0.661788	0.349593	0.450326		1.28268	0.480325	0.359858	-0.413724
19.2792	19.386	19.306	17.415	18.0552	17.1552	16.915	16.5554	15.8292	16.6227	17.2115	17.1549	17.7345	17.101	16.1597	17.0747	16.8209	18.9869	19.0586	19.1228	17.3373	16.8332	16.3238	15.5071	16.1786	19.939								0.417203	0.313332		0.878258	0.156382	-0.781247		-1.59147	0.0347607	0.954819	-0.0676495		-0.0980889	0.61361	0.272762	0.713598
21.9902	21.9292	21.9414	19.1714	19.8718	20.1277	20.6792	20.6188	20.806	18.5911	18.2319	20.6541	21.1128	21.3952	20.1616	19.9022	19.5161	21.2629	21.5879	21.1744	21.24	21.2236	21.0657	20.899	21.0838	20.7868						+	8Pa_0.5Pa	1.55916	0.0206331	+	0.913517	0.145214	-0.847235		-1.6389	0.500332	0.45349	0.354264		1.03516	2.15729	0.0159616	1.2015	+
22.4356	22.1809	22.2501	24.5475	24.5982	24.5445	23.856	23.8678	23.8445	23.2462	22.8509	22.7756	22.8133	23.055	22.8407	22.4601	22.6884	20.8261	21.0065	21.221	22.1841	21.791	21.4363	22.2047	22.3811	22.4337	Phospho [S431;S434;S435;S437;S441;S454;S458];T447			+	8Pa_P	+	8Pa_0.5Pa	4.25832	5.32319e-05	+	1.1821	0.087787	-0.728204		-1.98494	3.60639	0.00125373	-1.84897	+	-4.68667	3.65514	0.00172549	-1.12077	+
20.8151	20.3849	20.1707	17.4577	15.7613	16.7874	17.3383	16.0653	17.6479	17.792	16.8832	17.5422	16.9649	17.2525	17.9055	16.821	17.4546	18.7383	17.4154	18.8068	17.2485	18.4077	17.6325	16.1778	17.461	16.7568								0.29413	0.435236		0.501023	0.351785	-0.720614		-1.03851	0.252762	0.688008	-0.420441		-0.597131	0.401788	0.423605	0.300173
18.6011	17.9828	18.6756	19.4965	19.2405	19.3613	19.3646	19.7403	19.0995	22.7531	22.6671	21.3751	21.3525	20.9831	22.4542	22.3699	22.4942	22.0409	21.9784	21.9904	22.1741	22.18	22.2904	22.5515	22.5475	22.3806	Phospho [S384;R830;S385;S389;S831;S832;S834;S835];T833	+	0.5Pa_P	+	8Pa_P			11.5407	0	+	7.24469	0	2.99371	+	9.9013	10.6004	0	3.17462	+	16.1508	0.326544	0.49643	0.180916
21.9045	22.0418	21.6682	22.334	22.3139	22.3357	22.3742	22.4243	22.3903	23.4801	23.5217	22.7823	22.755	22.8113	23.2059	23.067	23.1464	22.4593	22.386	22.3701	22.3105	22.3348	22.4499	22.8408	22.8588	22.8796	Phospho [S131;S133;S134;S137;S138;S241;S810;S847];T136;T140;T809;T812	+	0.5Pa_P	+	8Pa_P	+	8Pa_0.5Pa	5.59245	0	+	5.01983	8.33333e-05	0.897643		6.52806	1.96469	0.0448685	0.344759		2.88161	3.09791	0.00364912	-0.552884
20.2221	19.9708	19.9915	17.1747	17.5676	17.3344	18.5571	17.8603	17.031	16.5304	17.3944	17.417	17.1222	16.2462	17.4981	17.1707	17.8311	17.795	19.2402	18.9926	18.2923	17.7555	18.2553	17.0561	17.5897	17.5102		+	0.5Pa_P			+	8Pa_0.5Pa	1.52255	0.0223449	+	1.63801	0.0367826	-1.26088	+	-2.53178	0.316141	0.6169	-0.358051		-0.718347	1.99935	0.0201085	0.90283
26.036	26.0833	26.0298	25.1551	25.2924	25.1491	24.9502	24.8804	24.89	24.1525	24.1251	25.5815	25.5185	25.6133	24.942	25.0319	24.9442	26.1814	26.1487	26.1506	25.685	25.7651	25.7356	25.0609	25.1511	25.132	Met-loss+Acetyl [N-Term];Phospho [S287;T288]					+	8Pa_0.5Pa	1.35946	0.0323271	+	0.791775	0.186091	-0.396538		-1.47264	0.626761	0.370953	0.282683		1.23082	1.74989	0.0305331	0.679221
17.4622	17.339	17.3714	16.9185	17.548	15.1529	16.0035	17.7379	16.2696	17.3567	16.3029	17.3647	14.9915	17.0991	16.7476	18.0487	16.1588	17.217	16.7565	17.5998	16.8504	17.424	17.697	16.155	16.8748	17.0094								0.144107	0.655574		0.092093	0.842883	-0.108265		-0.246124	0.252023	0.688668	0.197846		0.595669	0.394567	0.429398	0.306112
21.9999	21.7369	21.9431	19.6431	19.8848	18.7994	19.7499	19.3811	19.023	16.5616	17.0555	20.544	20.3663	19.7525	19.7406	18.8882	20.0337	21.4058	21.3734	21.2653	20.1167	20.4123	20.1894	19.7388	19.9588	20.3345						+	8Pa_0.5Pa	1.25242	0.0409894	+	0.92341	0.142853	-1.12232		-1.65211	0.259347	0.67904	0.29264		0.610094	1.66431	0.035461	1.41496	+
21.8391	21.4167	21.6196	22.6421	21.9381	22.9587	19.6931	19.6423	19.5722	22.6737	22.553	22.045	22.2265	22.0366	20.7879	20.7959	20.5233	21.8136	21.7677	21.8444	20.5912	20.7294	21.1101	20.9192	22.1681	22.0321	Phospho [S270;T272;T274]							0.191513	0.575618		0.371753	0.466167	0.447265		0.820351	0.150834	0.806192	0.183808		0.383238	0.325665	0.497072	-0.263457
20.7961	20.6161	20.6959	20.6876	20.631	20.39	20.7277	20.5256	20.65	20.1012	20.0464	20.5962	20.489	20.6349	21.1317	21.1823	20.8666	21.0531	21.1836	21.3064	21.2748	21.2493	21.279	21.375	21.2887	21.1353	Phospho [S401;S403]			+	8Pa_P	+	8Pa_0.5Pa	4.558	2.537e-05	+	0.0105594	0.981098	-0.00449191		-0.0306161	8.53762	0	0.602809		11.7184	3.10831	0.00364392	0.607301
19.0218	20.4706	20.741	17.2432	17.4584	17.89	17.8857	17.3836	19.9126	16.5655	18.3585	16.8526	17.4117	17.1089	16.7977	17.2609	16.6894	18.2761	18.3816	18.78	17.1687	16.9445	16.651	17.9185	17.5348	17.2218		+	0.5Pa_P					1.94266	0.00849362	+	1.95547	0.0188231	-1.53678	+	-2.89619	1.14986	0.176614	-1.01445		-1.9354	0.908489	0.149808	0.522338
22.2514	22.3984	22.2105	19.2512	19.1307	19.0189	20.5279	20.3014	19.7523	19.824	20.0445	20.9865	21.2325	20.7207	20.7561	20.8569	20.4437	21.9098	21.9724	21.9167	21.2143	21.1282	20.683	19.0344	20.3958	20.2131	Met-loss+Acetyl [N-Term];Phospho [S169;T170]							0.162309	0.624163		0.0480144	0.916682	0.0700272		0.133806	0.30974	0.623439	0.402772		0.706445	0.403147	0.422402	0.332745
18.1652	18.9819	18.9875	17.1949	16.1879	16.9589	16.4601	16.3745	15.7512	17.4883	16.1918	16.7195	17.5717	17.4667	17.9442	16.9138	17.4701	17.7826	17.7128	18.719	17.9673	17.3021	16.1128	16.3365	17.8466	17.9657								0.136253	0.670611		0.00612952	0.990101	-0.00836942		-0.0178607	0.259461	0.679128	0.298141		0.610316	0.405408	0.420252	0.30651
20.2221	20.8396	20.3	23.0482	22.9127	22.9661	22.2401	22.2796	22.6855	23.0562	23.0633	22.7477	22.7325	22.4698	22.8103	22.7828	22.6245	21.3523	21.3906	21.2718	22.9079	22.5298	22.4004	22.5539	22.4434	22.447	Phospho [S649;S657;S847;S850];T654					+	8Pa_0.5Pa	1.02191	0.0704335		1.20448	0.0845431	0.842128		2.01277	0.183774	0.763758	0.200379		0.455349	1.85411	0.0257966	-0.641749
16.9622	17.187	17.1205	16.6713	17.2583	17.6697	17.7445	16.4163	16.7555	16.831	16.9334	16.158	18.2809	16.6949	17.0581	16.7935	17.9566	16.2545	17.6098	16.2471	18.0699	17.8363	18.393	17.4161	18.0946	17.9197								0.571954	0.212074		0.00128504	0.997709	0.00104939		0.00376516	0.818912	0.276655	0.450635		1.50529	0.634957	0.260126	0.449586
22.6827	22.9958	23.0823	24.6647	24.8042	24.6683	24.0158	23.7954	23.9056	25.3036	25.2742	24.8205	24.8886	24.9961	25.4635	25.5485	25.4018	24.2276	24.219	24.2431	25.1554	25.1485	25.1022	25.2354	24.9981	25.1281	Phospho [R98;R134];S129;S130;S99	+	0.5Pa_P	+	8Pa_P			3.94544	0.000126036	+	3.50059	0.00132806	1.36601	+	4.64755	2.29418	0.0249148	0.98251		3.2445	1.25382	0.0768477	-0.383501
23.6742	23.5483	23.5952	21.4513	21.4056	21.2517	21.4989	21.6581	21.2138	20.8086	20.9715	22.4873	22.3602	22.4467	21.9092	21.7779	21.9784	23.0566	23.0146	22.9802	22.4107	22.4367	22.524	21.4199	21.5012	21.5224	Met-loss [N-Term];Phospho [S76;S78]							0.289847	0.440464		0.292836	0.556009	-0.301656		-0.675687	0.160236	0.79343	0.174351		0.404147	0.79925	0.18672	0.476006
21.5472	21.0828	21.2399	21.9898	22.05	22.0995	22.097	21.4762	22.0635	22.6664	22.8974	21.5085	21.81	21.7263	22.9764	22.9854	22.9757	22.2753	21.8093	21.5386	22.4585	22.4583	22.4571	22.6024	22.5598	22.7184	Met-loss+Acetyl [N-Term];Phospho [S25;R705];S152;S156;S165;S176;S178;S33;S688;S690;S696;S697;S702;T150;T151;T162;T169;T174;T665;T695	+	0.5Pa_P	+	8Pa_P			1.86955	0.0100068	+	1.81518	0.0253993	0.70481		2.73622	2.16052	0.0316658	0.581316		3.09791	0.197049	0.657644	-0.123495
23.3397	23.477	23.4191	23.5537	23.5602	23.2711	23.8204	23.8963	23.9133	24.0691	24.1362	23.6324	23.6657	23.8163	24.4796	24.4897	24.3193	22.6829	22.6993	22.9793	24.0471	23.9934	24.1232	24.2251	24.3721	24.2752	Met-loss+Acetyl [N-Term];Phospho [S2;S3;S49;S51;S60];T56	+	0.5Pa_P					0.937647	0.0856865		2.45451	0.00722874	0.492625		3.45831	0.210737	0.732498	0.127434		0.512141	0.688069	0.233325	-0.365191
21.8559	22.4676	22.6052	23.6339	23.6048	23.5269	23.7104	23.8713	23.6435	23.119	22.5586	22.3817	22.3527	22.4466	22.6111	22.7338	22.3679	20.072	20.5659	20.7558	22.0867	22.0214	21.8035	22.6977	22.5893	22.5416	Phospho [T151;R1454;S1040;S1248;S1254;S1260;S1456;S152;S154;S156;S1712;S1713;S1714];S805;S809;T1255;T1256	+	0.5Pa_P	+	8Pa_P	+	8Pa_0.5Pa	3.14902	0.00055516	+	1.52838	0.0456478	-0.641857		-2.40349	2.81131	0.00928142	-1.53173	+	-3.80869	1.61032	0.0391545	-0.889871
20.2837	20.2335	20.476	21.332	21.3184	21.1433	21.4746	21.5383	21.4214	19.6623	19.5165	20.1489	20.5217	20.8479	21.0508	21.2946	20.9866	20.4824	20.5036	20.667	20.0221	20.6311	20.3368	20.1995	20.839	21.2644	Phospho [T1786;S1802;S1803;S1805;S1834];T1794;T1800;T1808;T1814							1.01961	0.0707996		1.02854	0.116721	-0.520924		-1.7901	1.36659	0.124234	-0.475026		-2.19822	0.0655326	0.875644	0.0458982
22.7923	22.7209	22.8381	24.1528	24.0298	24.0606	23.8061	23.7592	23.8108	24.7667	24.8046	24.3117	24.431	24.4871	24.7517	24.8629	24.8	23.374	23.3508	23.4556	24.1952	24.2808	24.1817	23.9547	24.1825	24.2168	Phospho [S440;R885;R895;R916;S1430;S1432;S1438;S1619;S452;S888;S894;S896;S898;S900;S905;S910;S929;T1622;T1625;T2124];T907;T909	+	0.5Pa_P			+	8Pa_0.5Pa	3.94973	0.000126456	+	3.77902	0.000762332	1.09967	+	4.9747	0.819148	0.276889	0.357935		1.50561	3.55609	0.00190045	-0.741737
21.1765	21.4458	21.4937	17.4983	17.4845	17.9081	20.4728	20.1318	20.1899	19.357	19.3768	21.9912	21.7989	21.712	21.8129	21.6828	21.7874	22.5277	22.5457	22.6723	22.304	22.291	22.3902	22.2234	22.2229	22.2066				+	8Pa_P	+	8Pa_0.5Pa	3.41618	0.000331522	+	1.22832	0.0806743	1.43415		2.04229	3.59442	0.00127094	2.62025	+	4.67324	2.15849	0.0159176	1.18611	+
18.6496	18.7462	18.8364	18.3229	18.4709	18.2195	19.4003	19.2833	19.0114	16.6979	16.5868	20.9225	20.9368	20.8752	20.3371	20.3625	19.9528	21.118	20.5874	20.9717	22.1337	22.0868	22.1149	21.7244	21.3682	21.7344				+	8Pa_P	+	8Pa_0.5Pa	4.1748	6.6055e-05	+	0.663987	0.244939	0.812775		1.28943	8.69018	0	2.76654	+	12.0067	2.07421	0.0180909	1.95376	+
18.7067	18.4914	18.174	19.2388	19.6224	19.4313	19.1071	18.5783	18.8467	21.4859	21.5439	20.5566	20.0444	20.4548	21.9314	21.7485	21.7892	20.5888	20.638	20.6428	21.4792	21.5237	21.4165	21.3554	21.3498	21.4282	Phospho [T519;S520;S523;S592]	+	0.5Pa_P	+	8Pa_P			8.4585	0	+	5.91041	0	2.28361	+	7.77099	8.03716	0	2.24728	+	10.8114	0.0463886	0.912929	-0.0363257
21.0137	21.3698	21.1349	22.2535	22.3821	22.2031	21.9741	21.944	21.9791	23.1017	23.4305	23.2496	23.33	23.3205	23.1416	23.0335	23.1827	22.0338	21.8634	22.0508	23.2141	22.8615	22.6437	23.1444	23.0578	23.3307	Phospho [S968;R1276;R1302;S1000;S1003;S1010;S1044;S1046;S1277;S1278;S1285;S1293;S1296;S1297;S1325;S1640];S973;S999;T1001;T1011	+	0.5Pa_P	+	8Pa_P	+	8Pa_0.5Pa	5.23723	0	+	5.85534	0	1.41774	+	7.69039	2.51593	0.0163692	0.882864		3.48664	1.69022	0.0340318	-0.534872
22.1959	22.1184	21.9469	22.3901	22.3756	22.3753	22.8142	22.7277	22.7846	22.4099	21.8136	21.5795	21.3086	21.2436	21.8677	21.9329	21.8394	21.6309	21.7444	21.7916	21.6234	21.7122	21.7808	21.5146	21.8941	21.6171	Met-loss+Acetyl [N-Term];Phospho [T69;S73]	+	0.5Pa_P	+	8Pa_P			4.64554	2.63736e-05	+	2.96378	0.00328254	-0.664893		-4.03169	5.15837	1.84332e-05	-0.713271		-6.52917	0.145077	0.73538	-0.0483781
19.6285	19.1446	19.428	20.2735	21.0842	20.9688	20.6399	20.2441	20.2106	20.7071	20.102	20.9014	20.4096	20.8034	19.4833	19.9529	20.0495	18.7166	17.8538	18.9094	20.1778	19.5067	20.2179	19.2741	19.8584	20.3709	Phospho [T424;S425;S426;S428;S485;S487;S488;S490;S510;S511;S512;T429;T508;T516]					+	8Pa_0.5Pa	1.52867	0.0220567	+	0.166757	0.724118	0.120901		0.419005	1.28417	0.142123	-0.748501		-2.09961	1.67776	0.0347234	-0.869402
19.2487	18.5138	19.053	16.597	17.4398	16.926	16.8026	15.375	17.1933	19.3141	18.2065	17.2835	17.0037	18.4291	18.6911	18.8791	19.1475	18.2092	18.6986	17.5363	19.3146	19.3796	19.2715	18.9294	16.8699	19.2142								1.19599	0.0468114	+	0.976706	0.128082	0.908313		1.72259	1.3834	0.120777	1.14158	+	2.21817	0.230631	0.614111	0.233265
22.2741	22.0188	22.1016	23.5329	23.8618	23.925	23.672	23.1939	23.5845	24.0125	23.8525	23.2911	23.4668	23.3961	23.5526	23.6467	23.5931	23.2696	22.7428	22.8258	23.4249	22.5623	22.5758	22.7496	22.8796	23.0918	Phospho [T79;R152;S117;S134;S141;S145;S148;S151;S175;S178;S184;S189;S324;S381];S82;S88;S92;S95;S97;T136;T172;T180;T83;T87					+	8Pa_0.5Pa	1.52327	0.0223265	+	0.915577	0.145042	0.472032		1.64165	0.369582	0.56581	-0.22692		-0.815086	4.03182	0.000528302	-0.698952
20.0662	20.1732	20.1025	18.5429	18.5758	18.3905	18.9971	18.8361	17.6522	16.125	15.8564	18.3019	18.685	17.9976	16.3138	16.7845	17.1257	18.3548	18.6903	18.8239	18.6613	15.1293	16.5361	18.9649	17.0791	16.1493		+	0.5Pa_P					2.22195	0.00441801	+	2.92143	0.0034613	-1.88864	+	-3.98374	1.70654	0.0708114	-1.43859	+	-2.59208	0.324531	0.498429	0.450043
17.0185	17.3196	17.1482	16.7333	16.6473	17.4395	15.7058	17.4123	16.6381	16.4724	18.1553	17.5521	16.9865	16.9216	16.0727	17.1378	16.5217	17.277	17.9234	16.3506	16.9898	16.7374	16.2889	17.3193	16.5506	17.0915								0.0191416	0.942678		0.105942	0.820097	0.0816883		0.27969	0.0755427	0.903255	0.0517821		0.204757	0.0369425	0.928947	-0.0299062
19.9933	20.1598	20.3749	19.8348	19.8916	20.0574	22.8871	23.4606	23.3504	21.363	21.2189	21.5298	21.5407	21.5928	22.2135	22.1461	22.2767	20.6813	20.8135	20.46	20.2949	20.5727	20.6385	21.2651	21.0818	20.9848	Phospho [S680;S782]					+	8Pa_0.5Pa	0.83977	0.10783		0.516444	0.340543	0.62296		1.06327	0.283016	0.653897	-0.357493		-0.655954	4.26871	0.000335878	-0.980453
25.4844	25.4369	25.3964	24.3606	24.4121	24.2356	24.2332	24.3376	24.372	25.7632	25.5898	25.5559	25.5849	25.5651	25.712	25.7877	25.8654	25.8976	25.8784	25.912	25.8806	25.8198	25.8481	25.5122	25.5968	25.6602	Phospho [S22;R1131;R2847];S1127;S165;S166;S176;S2022;S2024;S2209;S2606;S2607;S2608;S2610;S2616;S2617;S2821;S2825;T173;T2612	+	0.5Pa_P	+	8Pa_P			5.92181	0	+	3.66432	0.00101895	0.981487		4.83917	4.39652	0.000222222	1.08189	+	5.59667	0.827183	0.176848	0.1004
24.729	24.8068	24.7961	25.6365	25.5618	25.5774	25.5883	25.559	25.5606	24.7111	24.7744	23.7545	23.5889	23.6766	24.428	24.4264	24.5254	24.2518	24.1864	24.2472	24.5249	24.5439	24.5638	24.6762	24.6663	24.6755	Met-loss+Acetyl [N-Term];Phospho [S3]	+	0.5Pa_P	+	8Pa_P			4.96355	1.02041e-05	+	3.81037	0.000737327	-1.07716	+	-5.01193	4.35543	0.000231293	-0.831054		-5.54806	0.742863	0.208474	0.246106
18.9476	18.9285	18.256	15.7887	17.6355	16.8664	15.8426	16.503	16.7891	16.802	17.6796	17.1458	16.9948	16.6336	18.6141	15.654	16.2831	18.1987	18.4035	17.9033	18.4821	15.7512	17.3867	17.6822	17.7062	17.2289								0.390864	0.33514		0.247717	0.61345	-0.308289		-0.587963	0.317435	0.615638	0.353942		0.720744	0.874915	0.160578	0.662232
21.5525	21.497	21.2081	22.7063	22.5405	22.6835	22.5631	22.5262	22.4847	23.4438	23.6156	23.1194	23.2155	23.1301	23.2129	23.2291	23.3463	22.1568	22.1099	21.9741	22.725	22.8234	22.7481	22.7661	22.7845	22.7028	Phospho [S747;R995;S756;S757;S768;S994;S997;S998];T761;T763	+	0.5Pa_P			+	8Pa_0.5Pa	4.20635	5.97015e-05	+	3.80888	0.000744828	1.09332	+	5.01016	0.793915	0.286742	0.336539		1.47085	4.31662	0.0003125	-0.756784
19.8802	19.9701	20.114	20.5556	20.5856	20.7195	17.9106	18.4095	18.5696	17.8353	16.4242	18.9919	18.74	18.281	16.9421	18.1405	17.8429	17.9381	18.3256	20.0106	19.1549	19.565	20.142	18.8718	18.8419	18.6573		+	0.5Pa_P			+	8Pa_0.5Pa	2.6689	0.00153249	+	2.64984	0.00524766	-1.73522	+	-3.6776	0.704798	0.326962	-0.578589		-1.34515	2.02734	0.0195864	1.15663	+
19.8114	19.2496	19.8531	18.2108	16.9488	17.5232	19.451	19.3434	19.1847	16.3751	17.8889	20.0297	20.017	20.0337	19.7818	19.3613	19.5849	20.0619	19.828	20.319	20.7235	20.6217	20.8472	20.6605	19.3271	20.1986				+	8Pa_P	+	8Pa_0.5Pa	1.88414	0.00964674	+	0.209672	0.661034	0.292288		0.510603	2.78421	0.00981185	1.44574	+	3.77911	1.56104	0.0430232	1.15345	+
19.9088	19.7876	19.7646	16.2689	16.8122	15.7082	16.9272	16.4859	17.226	16.9525	17.3115	16.4947	18.2994	17.8181	16.4014	16.352	17.6401	19.7602	19.6283	19.3027	18.8768	19.3747	18.7203	16.816	17.0496	18.6485						+	8Pa_0.5Pa	1.29337	0.0370792	+	0.344011	0.496188	-0.495644		-0.770644	0.855811	0.265593	1.03199		1.55553	2.40442	0.0108344	1.52764	+
19.0845	20.6851	20.5434	17.3223	19.8431	18.5604	16.8009	16.5706	16.8477	19.8074	18.7266	21.5555	21.6856	21.5354	20.2352	20.8288	20.6285	22.6834	22.7515	22.6139	22.1448	21.5907	21.827	21.0678	21.5786	20.8891		+	0.5Pa_P	+	8Pa_P	+	8Pa_0.5Pa	4.85151	2.89157e-05	+	2.20654	0.0114393	2.15228	+	3.17983	4.5258	0.000161172	3.43211	+	5.75062	2.10031	0.0175313	1.27983	+
18.6422	17.9033	19.0837	17.1669	16.5192	17.2294	17.3727	16.8389	16.6989	17.1369	16.8196	19.4764	18.4739	19.3191	18.212	16.728	17.56	20.2708	20.1975	20.068	18.5914	19.8107	19.1076	17.4513	17.8255	18.1386				+	8Pa_P			1.95306	0.0082847	+	0.471576	0.37448	0.470712		0.990548	2.3711	0.0218363	1.55622	+	3.3286	1.24216	0.0785665	1.08551
18.0559	15.4443	17.8235	17.5872	18.7624	16.8519	17.2367	17.4855	16.8999	17.7501	16.2414	19.1029	19.044	18.9633	17.7216	17.9922	16.878	19.8687	19.8104	19.7227	18.659	18.6629	18.5878	18.2916	17.9054	17.7391				+	8Pa_P			1.96894	0.00804026	+	0.655266	0.249236	0.611994		1.27654	2.56537	0.0150032	1.45559	+	3.54053	1.08701	0.106385	0.843591
18.5853	18.3593	18.5326	17.7395	16.4294	16.0823	15.8922	17.2181	16.8326	17.6147	16.7579	18.1791	16.9877	18.4569	18.0407	15.7909	18.5957	17.6034	17.6105	18.3336	16.8398	15.7567	16.415	17.5898	18.2214	17.4659	Met-loss+Acetyl [N-Term]							0.0796009	0.787115		0.213264	0.655926	0.256131		0.518053	0.0141367	0.985385	0.0183187		0.0407833	0.225391	0.619589	-0.237812
24.065	24.0573	24.0984	23.306	23.6216	23.5294	23.3987	23.3718	23.4609	23.9254	24.0183	24.0142	24.0239	23.9956	23.3092	23.4725	23.5101	23.8952	23.9795	24.0023	23.5825	23.8835	23.8034	23.7083	23.8381	23.6478	Phospho [S507;S517;S518;S522];T509;T512;T514;T521							0.369883	0.354531		0.379259	0.458082	0.127081		0.833605	0.700415	0.328586	0.159045		1.33884	0.108471	0.798782	0.0319643
22.121	21.9422	21.9015	20.7373	20.4947	20.3931	21.294	21.3139	20.8451	16.9577	16.5153	18.4411	18.9872	18.1875	19.3058	19.1766	19.2591	21.5762	21.3435	21.4346	19.5477	18.0528	19.6881	20.2055	19.2701	20.1263		+	0.5Pa_P			+	8Pa_0.5Pa	4.72865	2.75862e-05	+	5.17397	7.11111e-05	-2.87315	+	-6.73448	1.57925	0.086531	-1.08864	+	-2.44666	2.27847	0.0132326	1.78451	+
21.3768	22.1585	22.0068	22.4578	22.3413	22.3628	22.1822	21.8835	22.1059	17.5998	16.7618	19.7002	19.8841	20.1819	20.3717	19.7093	20.3323	21.791	21.3528	21.4856	22.1867	22.1539	22.3924	22.2902	22.2661	22.2455		+	0.5Pa_P			+	8Pa_0.5Pa	6.63659	0	+	4.57968	0.00018241	-2.77967	+	-5.95642	0.192899	0.75242	-0.0790505		-0.474782	4.39487	0.000295082	2.70062	+
18.1116	18.4161	18.0363	17.1555	17.2218	17.0236	17.3654	16.1788	16.9876	17.0322	18.5748	17.2717	17.6489	16.3401	18.0582	17.0691	17.9366	17.6952	18.4676	17.8382	17.875	17.5978	16.8995	17.5416	18.3512	18.3497	Met-loss+Acetyl [N-Term]							0.525385	0.238723		0.115833	0.803137	0.10292		0.303214	0.897467	0.250438	0.457661		1.61145	0.611581	0.273862	0.354741
19.405	18.8978	19.2499	17.8121	17.3674	17.4602	17.4894	17.3586	17.1717	16.4751	16.686	18.0511	17.4424	17.998	17.3015	17.7883	17.7996	18.1272	19.2131	18.6586	18.0441	18.1921	18.1927	18.0432	17.5434	17.9104	Met-loss+Acetyl [N-Term]					+	8Pa_0.5Pa	1.1232	0.0554811		0.850565	0.164519	-0.580806		-1.55382	0.235634	0.707441	0.190299		0.562978	2.02792	0.0195761	0.771105
20.9813	20.6831	20.4941	19.6335	19.7629	20.0553	19.6845	19.5841	19.6484	17.9804	17.4408	19.6223	18.2226	18.9787	18.3001	18.1325	17.8116	17.825	17.6474	19.2834	18.3663	18.5113	18.1335	17.4953	17.6431	18.1052		+	0.5Pa_P	+	8Pa_P			6.30004	0	+	4.54326	0.000205128	-1.74745	+	-5.91023	5.9665	0	-1.9463	+	-7.59535	0.283159	0.545376	-0.198853
21.219	20.9005	21.2379	22.631	22.4572	22.53	22.1297	22.263	22.0537	23.1156	23.0683	22.7515	22.7428	22.7748	22.6452	22.5877	22.6792	21.5586	21.4215	21.3757	21.9295	22.4213	22.3642	22.4641	22.5352	22.714	Phospho [T862;S875]	+	0.5Pa_P			+	8Pa_0.5Pa	2.37001	0.0031846	+	2.59126	0.00568041	0.85988		3.61179	0.227609	0.713686	0.15135		0.546749	2.59509	0.00826104	-0.70853
22.1244	22.238	22.1163	21.9702	22.0063	22.2192	22.3936	22.0643	22.0496	21.1694	21.4018	21.0901	21.4362	21.2959	21.5695	21.3511	21.5518	21.2288	21.1795	21.1258	21.2499	20.8988	21.0744	21.0606	21.1249	21.1759	Met-loss+Acetyl [N-Term];Phospho [S393;S394;S401]	+	0.5Pa_P	+	8Pa_P	+	8Pa_0.5Pa	12.61	0	+	7.59823	0	-0.773105		-10.5301	11.2387	0	-1.00703	+	-17.7904	2.45091	0.0101379	-0.233928
19.8315	20.0012	20.0929	19.6283	19.437	19.6719	20.2036	20.1518	20.1371	20.1062	20.3106	20.2388	20.2845	19.9671	20.4752	20.5107	20.5358	19.0216	19.0657	19.8108	20.484	20.5961	20.6309	20.8119	20.9135	21.1249	Phospho [T71;R99;S100]	+	0.5Pa_P					0.687428	0.15835		2.37057	0.00850917	0.397462		3.36411	0.689422	0.333424	0.367115		1.32296	0.0375748	0.928305	-0.0303468
19.8741	20.7515	18.5281	21.1804	21.5414	21.4371	21.0096	21.0437	21.166	21.6324	21.9211	21.0368	20.9906	21.5635	21.3346	21.4657	21.078	19.1965	19.7001	19.928	20.665	20.9345	20.9858	20.7079	21.7509	21.696	Phospho [S296;S1000;S1004;S1115;S1209;S1232;S1263;S1264];T984							0.90797	0.091576		1.0593	0.109843	0.652097		1.82972	0.0936367	0.878448	-0.107448		-0.249627	1.46045	0.0519389	-0.759545
21.3611	21.4896	21.3848	19.3792	19.0774	20.0237	19.7954	19.5126	19.8071	16.8119	16.5184	17.402	17.1348	17.0332	17.5707	17.4132	17.9333	18.1734	17.9033	17.3149	16.4809	17.6032	17.5312	18.378	17.8066	17.6412	Phospho [S152;S154]	+	0.5Pa_P	+	8Pa_P			8.17472	0	+	6.13281	0	-2.97626	+	-8.10192	5.53362	0	-2.55537	+	-7.01332	0.97707	0.131737	0.420893
24.663	24.4953	24.6659	24.5135	24.4491	24.5253	24.8867	24.7043	24.6976	20.2619	20.6422	23.391	23.6217	23.5829	22.9222	22.9889	22.9769	24.0799	23.7438	23.8543	24.5033	24.5146	24.5599	24.6658	24.647	24.5301		+	0.5Pa_P			+	8Pa_0.5Pa	4.70572	2.72109e-05	+	3.53011	0.00127711	-2.07384	+	-4.68195	1.36452	0.124716	-0.278002		-2.19577	2.86781	0.00528846	1.79584	+
21.8937	21.8342	21.8259	23.1276	23.0035	23.1163	23.118	23.0798	23.1975	24.0794	24.18	23.4088	23.4347	23.3879	23.7249	23.0886	23.8492	22.7092	22.5621	22.7312	23.8473	23.7437	23.8426	23.7395	23.6904	23.7888	Phospho [S24;R25;S26]	+	0.5Pa_P					2.48153	0.00237239	+	2.69439	0.00487619	0.955709		3.72768	1.67611	0.0746063	0.717589		2.5575	0.487118	0.354498	-0.23812
22.14	22.3474	22.1904	23.5799	23.5841	23.5354	23.4554	23.4749	23.3241	24.0756	23.9625	23.2002	23.3891	22.9813	23.6556	23.7242	23.713	22.7964	22.722	22.8671	23.3296	23.5039	23.3678	23.6216	23.4678	23.5637	Phospho [S156;S157;S341;S382;S384;S526;S562;S563]							0.995759	0.0750048		1.19427	0.0862025	0.517513		2.0001	0.324159	0.608368	0.178715		0.733157	1.13166	0.0977311	-0.338798
21.5848	20.8486	21.2783	23.7787	24.036	24.0167	24.0771	24.0603	23.8827	21.2956	21.9259	22.4866	22.6845	22.2683	22.1198	22.5701	22.2302	19.9352	20.87	20.3676	20.5231	20.2032	21.4813	21.0796	20.8171	21.5594	Phospho [S158;S1345;S1346;S1348];S429;S430;S486;S489;T1347			+	8Pa_P	+	8Pa_0.5Pa	4.09094	6.33803e-05	+	0.949841	0.135239	-0.864948		-1.6872	3.55571	0.00136232	-2.30297	+	-4.62984	4.49712	0.000176991	-1.43802	+
22.0981	22.2789	21.9995	21.9424	21.8556	22.013	22.2427	22.1536	22.2668	22.454	22.5634	22.3162	22.3881	22.2109	22.5645	22.1904	22.194	22.2819	22.5951	22.4726	22.3926	22.1531	22.3535	22.6123	22.2914	22.401	Met-loss [N-Term];Phospho [S310;S315]	+	0.5Pa_P	+	8Pa_P			3.1953	0.000498789	+	2.52529	0.00643088	0.265678		3.53773	3.19968	0.00349153	0.300306		4.2344	0.188623	0.668217	0.0346276
23.5915	23.6731	23.6472	24.8776	24.8488	24.832	24.6951	24.6562	24.6295	24.745	24.7748	24.1174	24.2164	24.0607	24.4533	24.397	24.4287	23.4021	23.3467	23.3239	24.0603	24.0306	23.9941	24.2228	24.1986	24.1743	Phospho [S47;S141;S201;S49;S51;S66;S76;S911;S913;T195;T918]					+	8Pa_0.5Pa	1.63749	0.0173226	+	0.0251241	0.956237	0.0157343		0.0716959	1.43909	0.110589	-0.521953		-2.28381	2.31503	0.0123907	-0.537688
22.0376	21.6855	21.8681	22.264	22.1593	22.1536	22.0852	21.9996	22.1759	21.401	21.408	21.6357	21.2649	21.3099	22.0006	22.1799	21.8043	21.2965	21.2917	21.1526	21.2978	21.0913	21.0333	21.0838	21.4558	21.3078	Phospho [T204;S210;S241;S242;T205;T209;T244]	+	0.5Pa_P	+	8Pa_P	+	8Pa_0.5Pa	6.27651	0	+	2.28271	0.00988185	-0.422114		-3.26546	8.10811	0	-0.824237		-10.9365	2.28457	0.0131324	-0.402123
21.7217	21.7191	22.1425	20.8219	20.0281	21.3519	21.4819	20.2296	21.3304	17.0619	16.8333	20.5362	20.9489	21.1929	20.0242	20.1388	20.7607	21.677	21.3473	21.5771	21.6916	21.54	21.5317	20.8857	21.2152	21.3772		+	0.5Pa_P			+	8Pa_0.5Pa	2.28985	0.00382274	+	1.53555	0.0450866	-1.51587	+	-2.41192	0.414249	0.528945	0.223982		0.892682	2.03202	0.019481	1.73985	+
22.4085	22.5291	22.3825	22.6989	22.5681	22.7467	22.929	22.876	22.9457	22.4253	22.3461	22.5408	22.4794	22.7006	22.4451	22.1237	22.3865	22.4532	22.2035	22.1749	22.0376	22.0587	22.3075	22.1785	22.0723	22.078	Phospho [S14;S137;S227;S252;S254;S256;S261]	+	0.5Pa_P	+	8Pa_P	+	8Pa_0.5Pa	4.76116	2.80374e-05	+	1.69798	0.0326383	-0.245125		-2.60133	4.65232	7.72201e-05	-0.502277		-5.90289	2.50956	0.00929032	-0.257152
18.8602	20.2374	19.0585	17.9139	16.7256	17.5858	17.8608	18.0708	17.5894	16.7808	16.3278	17.8065	16.8532	16.5466	17.4792	16.1829	15.591	17.4114	17.517	18.1941	17.6765	17.7245	17.4964	17.9406	17.9862	16.7839		+	0.5Pa_P			+	8Pa_0.5Pa	2.76117	0.00128485	+	2.48229	0.00695018	-1.51538	+	-3.48948	0.856907	0.265542	-0.574639		-1.55701	2.40139	0.0108534	0.940737
23.1252	23.0395	23.0022	23.7787	23.8182	23.8356	24.6359	24.6411	24.4923	22.3315	22.03	21.8732	21.697	21.655	22.8432	22.5934	22.5566	20.9111	20.7398	20.4804	21.3083	21.5849	21.2906	21.8365	21.654	21.8679	Phospho [T127;S141;S147;S149;S150;S152];T130	+	0.5Pa_P	+	8Pa_P	+	8Pa_0.5Pa	8.27912	0	+	4.46084	0.000270769	-1.62125	+	-5.80629	7.00948	0	-2.52168	+	-9.11693	2.86491	0.00528878	-0.900436
20.2639	20.9111	18.8617	17.0725	16.139	17.9544	19.6658	19.4484	20.5215	16.9021	16.381	17.2772	17.4908	16.7123	17.5518	17.5664	15.9626	17.3549	16.7352	16.9575	16.2831	19.3925	18.9701	17.2294	16.527	15.0621		+	0.5Pa_P					2.24389	0.00422476	+	2.29227	0.00973102	-2.0015	+	-3.2762	1.70492	0.0710011	-1.81404	+	-2.59024	0.143378	0.737568	0.187469
18.5803	17.6438	18.9185	18.5863	16.607	16.8661	18.4084	18.274	17.8237	17.0092	17.9955	17.1436	18.4747	18.5906	16.9543	17.3116	18.0152	16.6164	18.4611	18.4547	18.3833	18.4788	18.141	18.346	19.0106	18.6594								0.603513	0.19609		0.349624	0.49035	-0.280734		-0.780796	0.423034	0.520886	0.315918		0.907628	1.07007	0.110091	0.596652
18.5209	17.984	17.9767	16.0484	15.8761	16.1422	16.2476	15.4219	17.0322	18.8951	15.6629	17.8545	17.2576	17.1219	17.1826	16.628	17.5993	16.5027	17.7408	17.9557	17.7431	18.1471	17.1507	17.4348	17.4326	15.1551	Phospho [S307]							0.262977	0.473852		0.439208	0.403236	0.469687		0.936719	0.434312	0.51062	0.445868		0.926673	0.0183691	0.963918	-0.0238185
21.6452	21.6532	21.3975	19.6571	19.8378	19.6248	20.3781	20.4531	20.1971	19.1864	18.3558	20.9926	20.9901	20.9117	20.2312	20.0101	20.4107	21.1308	21.1293	21.3628	21.2375	21.07	21.3943	20.4619	20.58	20.2102	Met-loss+Acetyl [N-Term]							0.974382	0.0783764		0.439581	0.402975	-0.402145		-0.937346	0.700485	0.328706	0.414774		1.33894	1.48167	0.0501997	0.816919
18.7257	18.8581	18.8871	18.3481	17.767	18.2872	16.5341	17.6213	17.4887	17.8695	17.8346	17.6848	17.0779	17.012	18.6706	16.6743	17.6792	19.0535	19.3427	18.4279	17.4864	17.7513	15.4864	16.4144	15.4147	16.7061								0.471082	0.273505		0.7626	0.198022	-0.494636		-1.43168	0.678176	0.340042	-0.714903		-1.30663	0.157174	0.716021	-0.220267
21.2577	21.245	21.2037	19.1679	17.2922	18.5395	18.5843	19.1743	19.2164	17.396	17.4489	19.6187	19.6387	19.7182	17.8084	18.4595	18.6089	21.5466	21.7245	21.3283	20.6767	20.6889	20.4909	19.2739	19.8872	19.6364	Phospho [S635]					+	8Pa_0.5Pa	2.32293	0.00357228	+	0.854304	0.163607	-0.932941		-1.55892	1.14521	0.177369	1.06361		1.92963	3.34398	0.00263736	1.99655	+
22.9952	23.1998	23.1039	24.5013	24.5411	24.5251	24.3626	24.464	24.4031	24.0774	24.1556	24.0849	24.033	24.048	23.7796	23.7763	23.7807	22.4673	22.5124	22.4348	23.3949	23.3954	23.3603	23.4908	23.6396	23.5003	Phospho [T198;R230;S199;S210;S219;S220;S223;S224;S226;S229;S241;S259;S266;S268;S446;S447;T257;T437;T440;T453]			+	8Pa_P	+	8Pa_0.5Pa	2.72005	0.00138889	+	0.063858	0.890496	-0.0437421		-0.175206	2.15455	0.0319516	-0.877805		-3.09135	3.35503	0.00254815	-0.834063
16.4717	16.3669	16.7768	17.0259	15.3508	17.4763	17.1085	17.1486	16.2153	16.2675	19.1374	18.2899	18.1476	18.2865	17.9632	16.7605	18.2386	17.5498	16.4041	18.0777	18.2694	18.5981	18.386	18.1021	18.8436	17.1069		+	0.5Pa_P	+	8Pa_P			2.5056	0.00224542	+	2.235	0.0108131	1.22633	+	3.21184	2.78241	0.00984348	1.26633	+	3.77715	0.0343603	0.933717	0.0399996
25.9922	25.9084	26.0422	27.1076	27.1261	27.11	27.042	27.0748	27.0623	27.4378	27.4387	26.818	26.8196	26.7679	27.0397	27.0489	27.0719	26.2342	26.1642	26.1877	27.1776	27.2077	27.2117	27.0487	27.1066	27.103	Met-loss+Acetyl [N-Term];Phospho [S12;R133;S108;S13;S139];S26;S27;S40;S41;T25;T39							0.493701	0.258509		0.857573	0.162779	0.336901		1.56338	0.178761	0.770245	0.108402		0.444575	0.603612	0.277711	-0.228499
25.0009	25.133	25.2498	26.1966	26.1157	26.21	25.6784	25.6604	25.5286	26.0272	26.0996	25.9159	25.7571	25.726	25.6278	25.6163	25.7533	25.2028	25.1953	25.2114	24.9546	25.0298	25.0333	25.2619	25.3445	25.2558	Met-loss+Acetyl [N-Term];Phospho [S668;S672;S681;S704;S711;T674;T713;T722]			+	8Pa_P	+	8Pa_0.5Pa	3.3464	0.000359788	+	0.477673	0.369474	0.173891		1.00056	2.06073	0.037886	-0.476014		-2.98797	6.4775	0	-0.649905
24.1355	24.1915	24.1598	24.5454	24.7	24.4397	23.4114	23.4821	23.5095	24.307	24.153	24.2597	24.324	24.1341	23.2608	23.121	23.0283	23.7299	23.4926	23.641	22.8801	22.7042	22.866	23.0949	23.2441	23.0219	Met-loss+Acetyl [N-Term];Phospho [S2;S131;S3;S326];S6			+	8Pa_P	+	8Pa_0.5Pa	2.6501	0.00159152	+	0.437947	0.40445	-0.240359		-0.934597	3.2966	0.00275109	-0.877803		-4.34145	1.83707	0.0264125	-0.637444
22.5631	22.4168	22.4258	22.861	22.814	22.7356	22.4532	22.6614	22.2817	17.0611	19.215	21.8435	21.637	21.4263	20.9344	20.8086	20.8506	21.7544	21.6231	21.5768	22.0875	21.8806	22.0312	21.9689	22.0991	22.1243		+	0.5Pa_P	+	8Pa_P	+	8Pa_0.5Pa	3.58109	0.000262391	+	2.88431	0.00367781	-2.1071	+	-3.94176	5.51474	0	-0.674067		-6.98853	1.765	0.0296997	1.43304	+
23.9595	23.9409	24.0572	23.4514	23.9233	23.9241	23.4675	23.5197	23.4637	20.2072	21.0921	23.0944	23.1996	23.1462	22.6004	22.3106	22.3337	23.6191	23.7539	23.527	23.3011	23.1259	23.1763	23.0507	23.0258	22.952		+	0.5Pa_P	+	8Pa_P	+	8Pa_0.5Pa	3.61339	0.000241532	+	2.99621	0.00311897	-1.49723	+	-4.06846	2.61532	0.0136747	-0.463956		-3.59497	1.86057	0.0254437	1.03327	+
23.5714	23.4559	23.482	22.8667	22.7678	22.773	22.4292	24.55	22.4332	19.724	18.9125	22.6429	22.508	22.6021	21.7731	21.7774	21.6574	23.1202	22.9732	23.0627	22.4072	22.4699	22.716	22.0177	22.123	22.0231	Met-loss+Acetyl [N-Term]	+	0.5Pa_P					2.53112	0.00211677	+	2.27363	0.010032	-1.698	+	-3.25526	1.38197	0.120994	-0.601795		-2.21646	1.39748	0.0582511	1.09621	+
19.3393	17.6607	18.6665	19.2331	18.6631	18.5729	18.5889	18.7572	18.8414	19.2114	19.4077	18.3585	17.9074	18.0324	19.1272	19.0828	18.6397	19.4417	19.4173	19.2597	19.8959	19.0615	20.4465	19.5407	19.0706	19.8701	Met-loss+Acetyl [N-Term];Phospho [S10]			+	8Pa_P	+	8Pa_0.5Pa	2.75165	0.0013253	+	0.025254	0.956262	0.0183259		0.0720566	2.90171	0.00732724	0.853436		3.90744	2.38022	0.0111456	0.83511
23.0239	23.3584	23.374	24.234	24.277	24.239	24.2086	24.3063	24.2001	24.7984	25.1574	24.3209	24.3683	24.1367	24.8204	24.9813	24.8304	23.6594	23.6585	23.7098	24.0616	24.0075	24.2591	24.0589	24.0123	24.0523	Phospho [S1106;S1247;S1374;S1377;S1387;S1391;S1392;S1393;S1525];T1244	+	0.5Pa_P			+	8Pa_0.5Pa	3.30456	0.000385109	+	2.52827	0.00642303	0.763219		3.54108	0.0567132	0.926372	0.0286897		0.156521	3.97997	0.000617284	-0.734529
22.1396	22.4329	22.4055	22.6258	22.5347	22.5743	23.2709	22.8828	22.8307	23.5028	23.5543	23.493	23.5709	23.5132	23.8449	24.0064	24.0652	22.6954	22.5819	22.7131	23.7966	23.7022	23.5469	23.7529	23.8314	23.6068	Phospho [S1400;S1413;S1461;S1466;S1471;S1522;S1524;S1526;S1550;S1552;S1581]	+	0.5Pa_P	+	8Pa_P			4.46685	3.25203e-05	+	5.74809	2.23464e-05	1.06081	+	7.53493	2.5238	0.016205	0.725549		3.49521	0.915883	0.147839	-0.335256
23.7889	23.6933	23.7265	22.4733	22.1594	22.5361	22.6897	22.1097	21.8931	20.3552	20.6554	22.9791	22.4516	21.996	21.5633	21.1952	22.3734	23.0982	23.2881	22.8901	22.0657	21.8731	22.405	21.2748	21.7356	21.915		+	0.5Pa_P					1.51643	0.0226949	+	1.77202	0.0277446	-1.0894	+	-2.68669	0.803866	0.281809	-0.5027		-1.4846	0.8159	0.180666	0.586704
19.1607	19.052	18.9331	18.5909	18.6685	18.352	18.2368	16.4113	16.8641	17.9401	18.2066	16.7902	17.7527	18.3387	17.5656	17.0415	18.0271	17.1804	16.7202	16.3627	16.82	17.2776	17.1592	17.4115	16.7216	16.6806				+	8Pa_P	+	8Pa_0.5Pa	2.80541	0.00117083	+	0.737757	0.208963	-0.544347		-1.39641	2.85939	0.00823063	-1.3262	+	-3.86119	2.5461	0.00892251	-0.781856
25.2305	25.2477	25.247	24.1934	24.3338	24.1692	24.5941	24.5415	24.3785	18.9466	19.5688	22.7023	22.8584	22.7661	21.3857	20.8362	20.9882	23.5127	23.8694	23.6989	22.7096	22.8794	22.4108	22.8382	22.8956	22.6332		+	0.5Pa_P	+	8Pa_P	+	8Pa_0.5Pa	6.34052	0	+	5.04864	8.43882e-05	-3.40299	+	-6.56639	5.54257	0	-1.60976	+	-7.0251	2.41855	0.0106554	1.79323	+
19.6643	20.151	18.767	16.7599	18.9493	18.1389	20.2005	20.7723	19.0872	19.398	18.9724	19.234	17.7553	20.5406	16.5368	20.7825	20.0774	15.9343	18.0409	17.4952	15.7047	16.6697	17.071	16.5625	16.6449	18.0257	Phospho [S126;S128;S136]			+	8Pa_P	+	8Pa_0.5Pa	3.31968	0.000373541	+	0.00184506	0.997593	-0.00347326		-0.00540254	3.51857	0.00145199	-2.26019	+	-4.58828	2.96623	0.00451579	-2.25672	+
23.0376	22.7702	22.9565	24.0852	23.9936	24.0962	24.0531	24.0888	23.9413	24.2049	24.1747	23.4485	23.4144	23.5646	24.017	24.0316	23.9108	23.1966	23.1435	23.147	23.9332	23.9849	23.9263	24.0623	24.035	23.8904	Phospho [S297;S299;S300;S304;S316;S328];T322							0.15586	0.635838		0.346376	0.494077	0.176653		0.774928	0.0509743	0.933481	0.0329641		0.141484	0.358788	0.464226	-0.143689
22.1994	22.3962	22.309	23.8239	23.8218	23.9194	23.5961	23.6824	23.648	23.8285	23.8371	23.6806	23.7947	23.7724	23.573	23.6187	23.5108	22.507	22.9158	22.5062	23.6124	23.7511	23.5743	23.6514	23.5428	23.5816	Phospho [T1840;S1843;S1845;S1847;S1849;S1850;S1864;S1871;S1878;S1882;S1889;S1892;S1899;S1906;S1913;S1917;S1920;S1927;S1931;S1934;S1966];T1842;T1854;T1877;T1880;T1884;T1891;T1894;T1912;T1915;T1919;T1926;T1929;T1933							0.714302	0.147852		0.926945	0.141995	0.435733		1.65682	0.0326423	0.958289	0.0273717		0.0923152	1.3729	0.06093	-0.408361
18.9138	19.7492	19.3913	16.3088	15.9976	16.1029	17.7939	17.2736	16.4433	18.0164	16.0263	18.4358	16.5593	17.6096	17.1419	17.7747	17.1703	15.9782	18.9939	17.5431	16.8135	16.1908	16.7222	17.7648	18.4297	16.0725								0.106209	0.731634		0.140313	0.765313	-0.21092		-0.359934	0.270094	0.668427	-0.385079		-0.631055	0.147343	0.732095	-0.174159
18.1729	17.3623	18.3679	17.449	17.2713	17.1846	17.8526	17.8251	17.39	16.5002	17.0019	17.3472	17.6065	17.53	16.8771	18.2122	16.1189	16.6986	17.6195	18.0908	17.3777	16.9599	17.461	17.0176	17.0328	17.1868	Met-loss [N-Term]							0.92131	0.0886917		1.10613	0.101091	-0.503597		-1.88944	1.14677	0.17696	-0.381226		-1.93157	0.18569	0.672346	0.122371
17.3301	15.7968	17.3695	16.7308	15.9988	16.7644	17.2246	17.1494	16.636	14.5939	17.5317	16.3267	17.7195	17.2308	17.0718	17.4203	16.3547	16.3267	17.4557	17.1565	16.7083	18.2302	16.5596	18.5831	17.7396	16.6267								0.444023	0.292204		0.00288285	0.996263	0.00332763		0.00843132	0.813379	0.278508	0.487304		1.49769	0.538152	0.319119	0.483976
22.3712	20.3971	20.7208	17.2016	20.202	17.446	21.0584	20.9942	19.4528	17.1096	18.013	17.6218	17.5872	16.4633	17.5425	17.4658	16.8607	18.4719	16.1591	16.2346	16.2276	17.4636	17.3669	18.6235	18.0485	17.4701		+	0.5Pa_P	+	8Pa_P			4.12155	6.41711e-05	+	3.14763	0.00263903	-2.64969	+	-4.24079	3.0455	0.00526233	-2.64203	+	-4.06487	0.00698226	0.985306	0.00765822
19.6996	19.5751	19.7772	18.4606	18.6279	18.983	18.5801	17.7159	18.3045	20.2075	20.0428	20.1053	20.1796	19.9564	18.6333	18.9222	19.0197	20.1583	20.3284	20.1825	18.0988	18.4671	18.3915	19.0725	19.0239	19.3006	Phospho [S204;S205]							0.91886	0.0891291		1.47246	0.0509525	0.775159		2.3374	0.481332	0.469236	0.366652		1.00444	0.54543	0.313682	-0.408507
18.8185	19.4761	19.4808	21.9812	21.8928	21.8766	21.0925	21.1852	21.0733	22.5207	22.5439	21.8346	22.0797	21.9694	21.6976	21.8266	21.8113	19.3624	19.2211	19.6468	20.1547	20.2311	20.0958	21.174	21.3874	21.2572	Phospho [S161;S162]	+	0.5Pa_P			+	8Pa_0.5Pa	2.87812	0.0010139	+	1.95846	0.0186606	1.27136	+	2.8996	0.47736	0.47258	-0.482943		-0.997966	4.32802	0.000314961	-1.7543	+
21.5462	21.5726	21.5277	20.8041	20.7106	20.5595	21.1206	21.0724	21.105	22.0423	16.4531	20.1628	20.1069	19.9234	22.1481	22.1626	22.1107	21.7449	21.7548	21.8114	21.691	21.7731	21.7193	21.7269	21.7932	21.8529				+	8Pa_P			0.874293	0.0992051		0.310756	0.535313	-0.474457		-0.709451	3.99461	0.000548105	0.649869		5.12769	0.971089	0.133069	1.12433
21.1305	19.7437	18.9327	16.4419	16.6853	17.7851	17.0351	17.3547	16.9916	18.805	18.6595	18.6418	18.5681	18.6515	17.4586	17.5272	17.3417	19.2277	18.9655	18.9795	17.4792	18.1511	17.3568	16.7897	16.1891	17.95								0.0634657	0.824109		0.124691	0.788704	0.195472		0.323979	0.0646621	0.914593	-0.112458		-0.177085	0.316568	0.506574	-0.30793
18.9412	19.9184	20.0117	20.1027	20.3916	20.2352	21.2315	21.1024	21.0656	17.3914	18.3897	20.3163	20.6083	20.3188	20.1136	19.9672	19.88	19.4856	19.7888	19.5862	21.6782	21.6819	21.6674	21.6882	21.503	21.6628						+	8Pa_0.5Pa	1.53694	0.0216936	+	0.859096	0.162262	-0.710207		-1.56545	0.837756	0.27196	0.637984		1.53103	1.69236	0.0339044	1.34819	+
23.5733	23.2646	23.2579	21.6904	21.3964	21.9269	20.93	20.6017	21.4237	17.1851	17.6349	22.2681	21.8823	21.8739	21.5861	21.0204	19.8426	22.749	22.3516	22.5396	21.1408	21.3314	21.4373	20.4203	21.2684	20.2611	Met-loss [N-Term];Phospho [S335]							1.13146	0.0543692		1.25637	0.0769358	-1.59554		-2.07683	0.529505	0.431293	-0.507261		-1.08161	0.799013	0.186742	1.08828
24.1078	24.2765	24.2358	26.4033	26.3994	26.464	26.0891	26.1759	26.0738	27.0279	26.9397	24.8739	24.9999	24.9965	26.4118	26.3648	26.4708	25.0317	25.1483	25.067	26.0142	26.0752	25.9979	26.2198	26.2756	26.1948	Phospho [S394;S395;S399;S400;S401]							0.229343	0.519013		0.419443	0.421584	0.43003		0.903236	0.211152	0.732596	0.199876		0.513	0.278541	0.551122	-0.230154
19.1236	18.7514	18.0095	17.2532	17.1809	17.3174	17.4716	17.9666	17.5994	16.5045	16.8187	18.8496	18.6666	18.0168	17.7414	17.9094	18.2975	19.9927	19.9666	19.9635	18.5089	16.7988	18.4832	18.1322	18.1356	17.9902								0.962334	0.0806821		0.00191847	0.997725	-0.0020607		-0.00561703	1.10129	0.188469	0.810901		1.87479	0.961422	0.13509	0.812962
21.4575	20.9342	20.8037	17.2335	17.1296	17.1809	17.965	17.6735	17.7419	16.4433	17.1827	20.948	19.4962	19.5309	20.0304	18.3661	18.9173	21.3809	20.9106	21.0265	19.3073	21.0691	18.7731	18.6266	19.996	17.4795								0.574738	0.210716		0.0843183	0.856158	0.184389		0.22694	0.8381	0.271973	1.16109		1.5315	0.748398	0.205978	0.976698
23.7685	23.809	23.7142	21.6796	21.7916	21.7393	21.8219	21.7192	21.7725	19.0329	20.2395	22.3953	22.1694	22.3452	21.1776	21.3741	21.7194	22.9467	23.0536	22.9256	21.8997	21.9837	22.001	20.7924	22.021	21.2275								1.09678	0.0590325		1.29367	0.0717604	-1.11732		-2.12248	0.348185	0.584672	-0.329425		-0.776895	0.927374	0.144434	0.787897
22.308	22.4896	21.9421	20.6518	21.0717	20.3971	20.3008	20.7551	20.3385	19.343	19.7296	20.7227	19.7843	19.7589	16.7059	19.3121	20.3237	20.2825	20.2083	20.9135	19.4563	19.8116	21.2637	20.5218	18.596	20.408	Met-loss [N-Term]	+	0.5Pa_P					2.24527	0.00420898	+	2.32299	0.00934375	-1.67938	+	-3.31069	1.60797	0.0825921	-0.976987		-2.47966	0.762764	0.200393	0.702389
19.0434	19.1664	18.8923	18.5432	18.1336	18.4096	18.0035	17.3691	18.4509	19.4909	17.4252	18.9032	17.6792	19.2405	14.8226	17.4842	19.2119	19.1465	19.5289	18.7757	16.8512	19.0175	19.5359	19.7973	16.4846	17.8245								0.197145	0.566363		0.332091	0.509486	-0.413556		-0.74892	0.0883491	0.88578	0.105572		0.236657	0.34554	0.478094	0.519128
16.548	17.7287	18.0134	18.3246	17.976	16.1147	18.2082	17.5682	16.8379	18.5207	18.1487	17.2167	18.3035	17.2955	15.8159	16.6472	16.0691	17.8545	18.1021	18.1759	17.968	17.6594	17.9709	18.3855	18.3333	18.4335						+	8Pa_0.5Pa	1.1441	0.0528509		0.212698	0.656472	-0.227792		-0.51688	1.39381	0.118693	0.618151		2.23047	1.52562	0.0461161	0.845942
21.323	21.3469	21.3954	22.0406	22.1099	22.1605	22.7428	22.647	22.6632	19.195	19.3329	19.3311	19.0641	19.3408	18.7723	17.0488	18.9587	18.0477	17.8629	16.4341	19.5555	19.6987	19.4456	18.0403	18.9916	19.4185	Phospho [S47;S49]	+	0.5Pa_P	+	8Pa_P			8.00919	0	+	7.11487	0	-3.16725	+	-9.67771	6.50167	0	-3.43718	+	-8.35357	0.245054	0.593924	-0.269932
19.5871	19.8931	19.7292	16.6906	16.3472	16.1206	16.0181	15.9455	15.5279	15.7618	16.1837	17.312	16.7074	16.0947	15.7769	17.2574	17.9133	17.5884	17.6239	17.6332	15.233	15.2135	14.8548	16.0619	18.3331	15.6532								0.385285	0.340266		0.465532	0.379849	-0.691797		-0.980588	0.558603	0.41098	-0.851572		-1.12712	0.113032	0.791548	-0.159775
23.5549	23.3315	23.4136	21.5067	22.2054	22.7119	21.999	22.1436	22.1777	17.2327	17.184	20.8794	21.0119	21.1414	20.8551	20.3001	20.0279	22.2638	22.6578	22.2877	21.18	20.4431	21.2749	20.4193	20.144	20.3227		+	0.5Pa_P	+	8Pa_P			3.51188	0.000293785	+	3.36702	0.00183459	-2.73144	+	-4.49269	2.3628	0.0220844	-1.339	+	-3.31953	1.31171	0.0686009	1.39243	+
18.056	21.1859	21.1514	19.9004	21.0586	20.9911	16.7795	17.2434	20.2779	22.9532	23.0475	22.6401	22.7428	22.8031	23.2022	23.2344	23.2408	21.4738	20.73	21.4605	23.0265	23.0982	23.0911	23.0243	23.0593	22.9601	Phospho [S10;S12];T11	+	0.5Pa_P	+	8Pa_P			5.00514	1.04167e-05	+	4.02138	0.000443325	3.35586	+	5.26491	3.15478	0.0039751	2.80883	+	4.18495	0.886329	0.15664	-0.547034
21.8439	22.0217	21.9576	19.8324	20.0851	19.6614	20.1059	20.1459	20.2357	18.4544	17.5367	20.9719	21.0616	21.0814	19.1115	19.1858	18.7635	21.3196	21.1828	20.8835	19.6223	20.3339	20.3002	19.4474	19.3258	19.0981								0.946965	0.0837989		1.18879	0.0870449	-1.13355		-1.99327	0.561669	0.40998	-0.48624		-1.13188	0.605508	0.277015	0.647314
21.6893	21.4278	21.1052	18.7649	18.0248	18.8401	18.9289	18.1774	18.6591	17.8801	18.3791	19.6237	19.9449	19.9576	18.4908	18.7461	17.4159	20.902	20.3378	20.1878	19.2439	20.2403	19.3928	17.6209	17.4187	17.1819								0.262329	0.474544		0.582862	0.292605	-0.708245		-1.16733	0.208267	0.735764	-0.343451		-0.507016	0.261161	0.572952	0.364794
21.5538	21.0502	21.1578	17.7251	18.3202	19.6299	17.8558	19.6165	17.806	17.6582	17.2659	20.272	20.213	19.9293	17.5817	16.8008	17.8893	19.3704	20.2174	19.2186	20.3148	18.23	18.6749	18.2361	17.8802	17.9598								0.460036	0.280596		0.682553	0.235694	-0.961539		-1.31669	0.387731	0.551886	-0.512565		-0.846948	0.346052	0.477823	0.448974
20.0648	20.1935	20.1492	20.472	20.4332	20.4396	19.4847	19.4278	19.5056	24.4507	24.5283	23.4171	23.4144	23.4174	24.0748	24.0486	24.0213	23.0613	23.0834	23.0212	23.7695	23.7345	23.8003	23.6629	23.7197	23.6362	Met-loss+Acetyl [N-Term];Phospho [S7;R8;S9]	+	0.5Pa_P	+	8Pa_P			15.3845	0	+	10.8628	0	3.90263	+	18.0643	11.6861	0	3.47984	+	19.0278	1.3485	0.0636482	-0.422789
18.2843	18.604	17.7307	16.53	16.9905	16.8809	17.3856	18.0041	17.0479	17.6176	17.5272	19.2115	17.8937	18.747	18.267	17.9624	17.4882	20.1823	20.1586	20.0539	20.509	20.3413	20.4181	17.6083	19.4444	18.3573				+	8Pa_P	+	8Pa_0.5Pa	4.60622	2.60304e-05	+	1.06732	0.108605	0.59397		1.83999	4.11499	0.000397516	2.17945	+	5.26672	2.75781	0.00618502	1.58548	+
21.418	21.257	20.7587	19.3408	17.6876	18.3089	18.7699	18.6938	19.8063	19.0592	19.3279	21.8217	21.6854	21.8458	20.7424	20.3122	20.5028	22.5769	22.4416	22.877	21.9138	22.1311	21.3959	19.8888	19.8298	21.3796				+	8Pa_P			2.28578	0.00385631	+	1.07273	0.107489	1.10206		1.84692	2.55467	0.0152926	2.04372	+	3.52887	1.0077	0.124179	0.941659
18.8255	18.6783	19.3635	16.384	19.3403	18.5628	18.3502	17.9898	19.0312	17.3264	16.5131	20.3082	20.1097	20.2459	18.0687	16.9803	20.2242	20.9535	20.931	20.8527	20.6502	20.8509	20.7228	20.5346	19.59	20.8382				+	8Pa_P	+	8Pa_0.5Pa	3.23927	0.000455	+	0.132932	0.777456	0.219222		0.343048	5.08766	1.79372e-05	2.15538	+	6.4399	2.39259	0.011023	1.93616	+
18.3776	18.6054	17.6924	20.97	20.7416	20.7532	20.4541	20.1002	20.2235	22.7443	22.7439	22.5312	22.5637	22.481	22.0811	22.2877	22.351	21.1705	21.2212	21.1821	22.2148	22.1071	22.1743	21.8589	21.7875	21.8433	Phospho [S498;S499]	+	0.5Pa_P	+	8Pa_P	+	8Pa_0.5Pa	6.23483	0	+	4.76573	0.000115942	2.70429	+	6.19496	3.50561	0.00150117	1.96018	+	4.57379	3.26161	0.00293603	-0.744115
21.7209	22.2001	21.6221	22.1468	22.5447	22.5242	21.9122	22.0066	22.1668	22.3027	22.2663	22.973	23.1003	23.3247	21.6907	22.2444	22.0276	21.8585	21.8569	21.7352	21.4018	21.2607	22.4294	21.1198	21.3946	21.8397	Phospho [S649;S688;S689]					+	8Pa_0.5Pa	2.57458	0.00186842	+	1.03302	0.115807	0.397385		1.7959	1.68227	0.0739783	-0.43864		-2.56451	2.50382	0.0094	-0.836026
20.8905	20.7946	20.6461	20.7642	20.4284	20.147	20.1149	19.7563	19.8436	18.4819	17.6083	19.757	20.052	19.5242	18.2569	17.4044	16.0625	21.471	20.8355	20.9338	18.2765	19.5549	19.1867	18.0552	19.7957	18.8823		+	0.5Pa_P					2.5038	0.00226898	+	3.08118	0.00278	-1.98278	+	-4.16503	0.939008	0.236089	-0.710437		-1.66644	1.23111	0.0802849	1.27234
20.2732	20.5111	20.1554	21.0495	20.4594	20.575	20.5715	20.7931	21.0323	20.7795	20.7938	20.1637	19.4195	20.0736	20.3834	20.7095	20.2856	20.7296	20.2195	19.789	19.8287	19.8576	19.353	19.8777	20.6649	20.8865	Phospho [S485;S486;S492];T488							1.01472	0.071635		0.788652	0.187339	-0.27621		-1.46828	1.46945	0.104258	-0.468219		-2.31936	0.360122	0.463157	-0.192009
22.0519	22.2351	22.5802	20.2708	20.483	20.3311	20.406	20.2951	20.098	18.5167	19.2757	21.068	20.7352	21.0883	20.7822	21.0777	20.2982	21.6825	21.6004	21.7458	19.758	19.3319	20.8437	20.1319	19.8976	20.5201	Phospho [T596;S599;T601]							0.374931	0.350028		0.666306	0.243737	-0.617123		-1.29285	0.360518	0.572857	-0.359934		-0.798993	0.237771	0.603291	0.257189
18.902	19.1265	19.1352	20.2421	20.306	20.3002	20.2502	20.306	20.2281	21.1117	20.8797	20.2782	20.2151	20.3777	20.8566	20.7592	20.8095	19.918	19.9188	19.9667	19.4032	19.3159	19.2873	20.0921	20.1101	20.0461	Phospho [S26]	+	0.5Pa_P			+	8Pa_0.5Pa	3.01536	0.000702948	+	2.28666	0.00979548	0.794724		3.2699	0.136082	0.822888	-0.0820141		-0.349866	4.10358	0.000418301	-0.876738
19.3717	19.2916	18.9707	17.7026	17.1584	17.0578	16.0963	16.0197	17.1021	16.6807	17.1373	17.9571	18.5535	18.1574	16.7484	17.7845	16.9954	18.4163	17.85	18.2154	18.1398	18.1618	18.1768	16.2773	16.5351	18.6387								0.0980638	0.748926		0.102297	0.826443	-0.139424		-0.270929	0.138521	0.820058	0.182252		0.355434	0.390882	0.432983	0.321676
24.6309	24.465	24.4511	24.7098	24.6727	24.6751	25.0529	25.0974	25.0041	25.5751	25.6627	24.8098	24.8329	24.7642	25.3042	25.3088	25.3829	24.7065	24.7803	24.7418	25.2149	25.277	25.1507	25.3958	25.3557	25.3096	Met-loss+Acetyl [N-Term];Phospho [S142;R336;S337;S339;S341;S342;S345;T331;T335;T343;T346]	+	0.5Pa_P	+	8Pa_P			2.00987	0.00740074	+	2.13611	0.0128663	0.454084		3.10051	1.93377	0.0466297	0.352583		2.84723	0.282998	0.545405	-0.101501
19.5461	19.7024	19.7763	20.3602	20.5591	20.509	19.6078	19.7174	19.8203	19.0017	19.1929	18.3139	18.5145	18.6228	17.7576	17.8907	17.4349	17.9417	18.1479	17.8565	16.1723	18.0615	16.7081	17.0671	17.1025	17.4182	Phospho [S232]	+	0.5Pa_P	+	8Pa_P	+	8Pa_0.5Pa	8.0187	0	+	4.99096	8.26446e-05	-1.61427	+	-6.48977	7.42234	0	-2.56918	+	-9.7722	2.07162	0.0181283	-0.954911
20.5686	20.6221	20.3384	17.9251	17.3771	17.1636	16.1256	16.6174	17.9667	16.2466	16.4216	19.1887	19.0565	18.9567	16.712	17.3977	17.8175	20.1187	19.4259	19.4191	18.6884	18.2998	19.0101	17.7276	16.7734	16.5898								0.253576	0.485782		0.346207	0.493694	-0.575835		-0.774621	0.077777	0.900718	0.149807		0.210373	0.620225	0.269057	0.725642
22.785	22.7456	22.7466	22.9674	23.0227	23.1187	22.707	22.7304	22.7885	24.6921	24.6896	24.0542	23.9466	24.0369	24.1616	24.2243	24.2179	23.2977	23.3079	23.3061	22.6596	22.6648	22.4981	23.739	23.7218	23.6862	Phospho [T17;S23;S26;T25;T394]	+	0.5Pa_P			+	8Pa_0.5Pa	7.34877	0	+	8.80393	0	1.40714	+	12.9167	1.31449	0.135364	0.363245		2.13606	4.04023	0.000506329	-1.04389	+
20.846	20.9049	21.1297	20.4229	20.3973	20.197	20.1603	20.4219	20.4934	20.7395	20.2148	17.6326	18.9669	18.8255	18.3112	20.4585	20.4394	17.5492	16.2717	15.8528	17.6425	17.4942	17.2566	17.9912	17.5714	17.5814	Phospho [S136;S138]	+	0.5Pa_P	+	8Pa_P	+	8Pa_0.5Pa	7.56878	0	+	1.81413	0.0253969	-1.10405	+	-2.73502	9.05929	0	-3.30694	+	-12.7281	3.62165	0.00176303	-2.2029	+
18.0263	17.416	17.0703	15.7359	16.4612	18.6796	17.5083	16.5733	16.2974	15.987	16.2258	17.6691	17.6833	14.6083	16.8758	17.0082	16.5394	17.3608	17.1349	15.8939	17.8248	17.22	17.2394	16.8347	15.729	18.2466								0.342489	0.380295		0.535704	0.326487	-0.510732		-1.09386	0.0270193	0.966173	-0.0315609		-0.076868	0.530703	0.323209	0.479171
18.9059	18.4968	18.9506	17.2995	17.6586	17.4412	17.9434	16.6825	17.1457	16.2206	17.5374	18.6808	18.3565	17.8864	17.3781	16.5171	18.291	18.0917	17.8431	17.791	17.0304	17.8667	18.1456	16.4352	17.8457	16.5475								0.174697	0.602432		0.233036	0.633083	-0.227548		-0.558505	0.442888	0.504195	-0.325258		-0.94105	0.0981436	0.816386	-0.0977105
19.9903	20.1697	20.3053	19.4355	19.3559	19.2497	19.7328	19.6552	19.8974	15.9767	18.0734	18.9535	18.7494	19.1429	17.0118	17.5162	18.7074	18.9083	19.1674	18.5246	20.0168	19.7585	19.5623	19.867	19.6805	19.7232		+	0.5Pa_P			+	8Pa_0.5Pa	4.03692	7.54717e-05	+	3.33625	0.00190055	-1.73825	+	-4.45718	0.741891	0.311255	-0.287042		-1.39805	2.54732	0.00888725	1.4512	+
22.3928	22.4559	22.4699	20.5792	20.5993	20.8177	18.9264	19.118	20.4767	18.8643	19.2207	21.342	20.7599	21.3323	20.1826	20.0369	20.3577	22.9212	22.9186	22.7668	21.1887	21.4052	21.5691	20.7922	20.283	20.232						+	8Pa_0.5Pa	1.09255	0.0595491		0.526184	0.333057	-0.608607		-1.07879	0.609337	0.381522	0.693439		1.20468	1.7686	0.0296459	1.30205	+
22.9946	22.8494	22.8824	21.4087	21.5165	21.2023	20.4097	20.5289	20.4618	19.8205	20.2181	21.6687	22.5353	22.5114	20.8249	20.4991	21.066	22.489	22.4138	22.4827	20.8653	21.0334	20.9563	19.866	19.8462	19.1117								0.271948	0.462481		0.398375	0.441547	-0.440815		-0.866999	0.507912	0.44872	-0.57665		-1.04731	0.0908682	0.829956	-0.135834
21.035	21.0655	21.5799	19.2648	21.1429	20.6621	19.3806	19.4533	18.9561	16.7041	18.6014	18.9153	19.4249	19.6102	16.7385	18.4348	15.9322	21.8836	21.6029	21.3484	18.7751	18.5985	19.334	18.9293	19.2498	16.518	Met-loss+Acetyl [N-Term]	+	0.5Pa_P					1.95772	0.00820827	+	2.79227	0.00427468	-2.23709	+	-3.83788	0.50814	0.448895	-0.700076		-1.04768	1.19148	0.0867108	1.53702
18.1349	17.9006	17.9136	16.9376	17.0215	16.1938	16.791	17.3844	16.9081	17.0135	17.6277	16.8597	15.167	17.6311	18.2064	17.4103	17.7607	16.7035	17.1615	17.7474	16.8322	17.8231	17.6267	18.3332	16.9966	17.1554	Met-loss+Acetyl [N-Term]							0.0575234	0.838109		0.0307	0.945906	-0.0332869		-0.0870909	0.194154	0.750869	0.132681		0.477437	0.184942	0.673229	0.165968
22.3916	22.3716	22.3487	20.2224	19.6054	20.0945	20.6835	21.0076	20.7571	20.2246	19.5441	21.2283	20.9951	21.1154	20.6081	21.0358	20.752	22.4607	22.4353	22.2663	21.6109	22.1194	22.1504	21.4789	21.2483	21.0977						+	8Pa_0.5Pa	1.9254	0.0088185	+	0.397001	0.442671	-0.36567		-0.864616	1.26017	0.148293	0.820615		2.0706	3.3831	0.00242748	1.18628	+
23.1452	23.0466	22.7566	22.912	22.5994	23.5469	23.8616	23.7585	23.7564	24.4475	24.5391	24.197	24.3128	24.5543	24.9582	25.1767	25.0463	21.9416	20.3137	20.0022	24.1526	24.2542	24.3115	24.3906	24.5472	24.4627	Phospho [T755;S759;S761;S762;S764]	+	0.5Pa_P					1.59371	0.0190938	+	5.15909	7.04846e-05	1.38917	+	6.7144	0.0631999	0.917612	-0.111899		-0.173325	1.37205	0.0610015	-1.50107	+
15.5876	15.3504	15.2605	19.8761	19.7072	19.7365	20.2224	20.1328	20.0405	20.2998	20.208	19.5477	19.3685	19.1727	16.629	16.7854	16.3981	18.9329	15.9569	16.8533	15.9795	14.6362	15.3047	19.9491	19.301	19.7595	Phospho [T341;S1369;S1370];T358							0.350357	0.373011		0.0423133	0.926727	0.116256		0.1186	0.477424	0.472737	-1.02676		-0.998071	0.632478	0.261638	-1.14302
19.3477	19.4255	18.1657	14.9564	18.3729	16.9172	16.0657	16.5654	16.6332	15.8786	16.9531	17.1461	16.9558	17.1673	17.1612	16.9098	17.8877	18.6436	19.4656	18.8985	18.3068	16.7339	16.5504	17.5563	18.0085	16.5272								0.48397	0.265016		0.28276	0.569033	-0.375867		-0.656444	0.336151	0.596036	0.471218		0.755106	1.1886	0.0871903	0.847085
17.2475	18.4055	17.9579	18.2145	17.9857	17.7173	16.4113	17.2224	17.6102	16.8948	17.0098	17.7644	16.8721	17.4462	17.0432	17.8314	16.8622	16.6251	18.0034	17.816	18.3691	16.6009	18.1237	17.4415	16.1968	17.2159	Met-loss+Acetyl [N-Term]							0.428163	0.30433		0.936576	0.139106	-0.425862		-1.66962	0.365958	0.567781	-0.264439		-0.808665	0.219586	0.627273	0.161422
21.2347	21.1017	21.1722	18.7853	18.7222	18.5972	19.5982	19.9292	19.6168	16.6609	17.1574	19.5384	19.8193	19.3372	19.5071	19.301	19.6475	20.7172	20.8223	20.7003	20.5531	20.5844	20.598	20.3594	20.2691	20.4673						+	8Pa_0.5Pa	2.36148	0.00325065	+	1.01314	0.120052	-0.990848		-1.77014	1.14019	0.178108	0.70154		1.92338	3.02406	0.00407713	1.69239	+
21.8443	21.8916	21.8455	19.7687	19.8059	19.6542	19.7647	19.3152	19.5423	18.7524	19.6042	21.0943	21.0091	20.8488	20.7424	20.1721	20.2295	21.8782	21.7256	21.9652	21.1027	21.1968	21.3263	19.4017	19.8097	19.7295	Met-loss+Acetyl [N-Term]							0.39659	0.330402		0.0565442	0.903683	-0.0747787		-0.156247	0.508245	0.449023	0.522586		1.04785	0.706233	0.224234	0.597365
19.4611	19.5765	18.9336	17.0168	17.9296	18.6802	18.8009	17.3512	18.7281	18.0745	18.4752	16.7966	18.0375	17.2656	17.1833	16.2452	17.8279	19.0635	19.355	19.4622	16.3263	18.3787	17.2138	18.6441	17.7222	17.5016		+	0.5Pa_P					1.04097	0.0671546		1.62793	0.0374599	-1.00933	+	-2.52004	0.293249	0.643185	-0.312278		-0.675444	0.841121	0.171303	0.69705
21.4514	21.5621	21.2152	22.0191	21.9725	22.1208	21.9088	21.8673	21.8355	21.5989	21.5283	20.7487	20.9112	20.7066	22.1075	21.7308	21.9919	21.5753	21.0765	21.2463	21.6543	21.66	21.1277	21.5844	21.5454	21.5609	Phospho [S3968;R7508;S3970;S7510;S7513]							0.942357	0.0846917		0.944414	0.136718	-0.357074		-1.68002	1.69862	0.0716423	-0.324675		-2.58309	0.0582315	0.889186	0.0323994
21.0336	21.0518	21.1198	20.3819	20.9001	20.6348	21.042	20.8402	21.0574	21.6154	21.9169	21.1606	21.1361	21.4234	22.0457	21.9079	22.0111	21.9322	22.028	21.9594	21.3999	21.5953	21.2923	21.6987	21.1283	21.1497	Phospho [S1630;S3612;S3613];T1632	+	0.5Pa_P	+	8Pa_P			4.03811	7.56014e-05	+	3.79582	0.000761905	0.756428		4.99464	3.68162	0.00102083	0.680256		4.77133	0.173063	0.690773	-0.0761716
18.0273	17.9812	17.9296	21.5607	21.5212	21.7849	21.7209	21.7353	21.9115	18.067	20.2956	20.5307	17.4779	20.8525	20.0491	19.9502	17.9239	17.6203	17.3374	17.3488	16.4984	17.6209	17.4205	17.3171	17.355	17.7719	Phospho [S736;S941;S943]			+	8Pa_P	+	8Pa_0.5Pa	3.63685	0.00022619	+	0.699469	0.227142	-1.07025		-1.34133	3.78382	0.000861035	-3.09801	+	-4.88694	3.26898	0.00292881	-2.02777	+
17.5437	17.7102	17.0913	21.1517	21.2704	21.553	19.4935	20.095	20.0539	21.9323	21.8477	21.5683	21.4349	21.6258	21.4262	21.7298	21.8859	20.0741	19.3026	19.1175	21.6306	21.4268	21.6163	21.7054	21.4528	21.8856	Phospho [S109;R116];S111	+	0.5Pa_P					2.33627	0.00346827	+	2.47219	0.00704348	2.12994	+	3.47815	1.20555	0.162855	1.361		2.00406	1.14961	0.094104	-0.768933
18.2166	17.8018	16.667	17.0675	15.7807	17.5756	20.0299	19.7565	21.7249	20.7728	17.7157	18.7236	17.2305	19.0171	21.6066	21.6719	21.4412	17.4844	17.7551	17.2364	16.4796	17.2726	17.6627	15.8595	19.7837	16.6728	Phospho [S467]					+	8Pa_0.5Pa	1.71494	0.014483	+	0.920916	0.143498	1.48126		1.64878	0.666781	0.347107	-0.934873		-1.28999	2.37013	0.0111552	-2.41613	+
25.4245	25.4552	25.5138	26.6408	26.6438	26.6389	26.5012	26.5273	26.4405	27.0193	26.8833	26.8316	26.8786	26.9019	27.1705	27.2092	27.0318	26.2906	26.1498	26.2392	26.7137	26.608	26.6002	26.9129	26.7795	27.0236	Phospho [S354;R2254;R2460;S1160;S1400;S2237;S2239;S2240;S2241;S2242;S2246;S2250;S2251;S2276;S2278;S2280;S2287;S2290;S2297;S2447;S2454;S2456;S2457;S2462;S2626;S2628;S2668;S2741;S2755;S2900;S3207];S778;S781;S788;S796;S955;T1156;T1393;T1396;T1399;T2289;T2293;T2450;T2458;T2734;T2743;T779;T799	+	0.5Pa_P			+	8Pa_0.5Pa	2.91548	0.00091839	+	2.85774	0.00383284	0.792349		3.91175	1.08663	0.192952	0.392396		1.85635	2.38344	0.0111089	-0.399953
22.1592	22.34	22.3175	21.5043	21.555	21.497	21.2447	21.5451	21.5895	22.1817	22.3764	22.1819	22.017	22.1388	22.5718	22.2885	22.5945	22.2314	22.4004	22.2686	22.2656	21.9178	22.2527	22.432	22.2635	22.1969	Phospho [S97;S100]	+	0.5Pa_P	+	8Pa_P			3.17763	0.000523409	+	2.40293	0.00802328	0.54356		3.40042	2.48625	0.0173921	0.497402		3.45427	0.222211	0.623245	-0.0461575
19.2949	20.0115	18.4111	17.1403	26.8263	17.0661	20.4738	20.2954	18.8569	15.7129	17.4274	19.1436	17.7555	17.6657	19.8985	19.6662	18.1207	17.865	19.8178	17.9095	18.5648	17.6657	17.356	18.3828	19.9766	20.6757								0.622358	0.186917		0.781469	0.190523	-1.64578		-1.45822	0.52795	0.432504	-1.12919		-1.07916	0.380305	0.442712	0.516593
22.049	22.3972	22.4073	23.2726	23.3942	23.3528	23.2505	23.2156	23.2028	24.9169	24.9728	24.3756	24.3217	24.4059	24.7126	24.4789	24.519	23.3155	23.4952	23.4086	24.4937	24.501	24.4587	24.2645	24.2529	24.3488	Phospho [S41;R142;S136;S138;S42;S515;S517;S522;S524;S525;T43;T526]	+	0.5Pa_P	+	8Pa_P	+	8Pa_0.5Pa	6.47348	0	+	6.19716	0	1.63882	+	8.19935	3.57698	0.00129095	1.11076	+	4.65367	1.77916	0.0292283	-0.528054
19.5695	19.3334	19.4928	15.7075	16.8984	17.7488	16.8938	17.662	16.1066	17.2791	19.7246	18.2677	18.3959	17.401	16.5393	17.0742	16.6604	18.9633	17.9574	19.0375	17.3406	17.5992	17.6471	17.5676	16.3247	17.021								0.00200417	0.99376		0.0249019	0.956454	-0.044735		-0.0710788	0.00306424	0.995397	0.0050744		0.00895064	0.0377544	0.928148	0.0498094
24.2098	24.1947	24.166	24.8996	24.8393	24.8325	24.6881	24.6093	24.6473	25.7784	25.8759	25.0184	25.0983	25.1069	25.3433	25.2711	25.4021	24.4229	24.4624	24.4531	25.2409	25.1414	25.2141	25.2881	25.314	25.2785	Phospho [S19;S23]	+	0.5Pa_P					3.45349	0.000336088	+	4.09639	0.000435233	0.796608		5.35587	1.61047	0.0823154	0.414324		2.48253	1.31969	0.0674406	-0.382284
20.0724	19.8852	20.1757	21.6278	21.4141	21.6141	20.7367	21.2139	21.3343	21.5353	20.8884	21.024	20.7049	20.8967	21.0444	20.4478	19.8491	17.3074	19.797	19.8862	19.9507	16.6871	19.1428	20.6855	21.158	20.7923	Phospho [S625;S1384;S1385;S1386;S1387;S1390];S631;S632;S640;T626							1.83354	0.0109432	+	0.128234	0.784035	-0.0982953		-0.332207	1.61868	0.0814864	-1.40747	+	-2.49194	1.43015	0.0550079	-1.30918	+
18.9217	19.1368	18.9619	20.1306	20.1069	19.8168	19.8939	20.1889	20.1157	20.7708	21.024	20.089	20.3085	20.3734	20.5482	20.5779	20.5614	19.5696	19.7199	19.7442	19.7411	19.8065	19.542	20.398	20.0606	20.2319	Phospho [S48;S1042]	+	0.5Pa_P			+	8Pa_0.5Pa	3.23277	0.000458281	+	2.87998	0.00369789	0.834619		3.93687	0.384272	0.553662	0.171204		0.840911	3.52848	0.00192982	-0.663415
18.6548	18.2632	18.6416	21.542	21.6207	21.5106	20.1194	20.7823	20.2092	19.1402	19.918	20.4875	21.1225	21.091	21.1173	20.9669	21.0141	19.2948	19.7893	20.5575	18.5052	19.0834	18.0127	20.1134	18.9056	20.2454	Phospho [S1938;S1942;S1948;S2928];T1944					+	8Pa_0.5Pa	1.19788	0.0466618	+	0.392794	0.445917	0.457889		0.857302	0.766957	0.298444	-0.759601		-1.43332	2.17997	0.0154142	-1.21749	+
24.7584	24.5579	24.5635	25.404	25.2944	25.2977	25.1772	25.1578	25.0852	25.7885	26.0523	25.4333	25.4265	25.4156	25.4365	25.4905	25.5449	24.7447	24.6938	24.7617	25.345	25.6214	25.3982	25.3593	25.5415	25.4525	Phospho [S1084;S1395;S1903;S1907;S2362;S2365;S2595;S2619;S2887;S2888;S2917;S2918;S3127;S3662;S3906;S3919;S3929;S3930];T1905;T2889;T3660;T3924;T3927	+	0.5Pa_P			+	8Pa_0.5Pa	2.19415	0.004682	+	2.87	0.00374699	0.540627		3.9256	0.540902	0.42374	0.180227		1.09953	1.50216	0.0481326	-0.3604
17.2873	18.6761	19.1178	18.5195	20.0375	18.4958	18.0159	17.7361	17.9269	21.7359	21.7631	20.7906	20.6963	20.2066	21.2195	21.0763	21.4322	20.3395	20.3059	20.4217	20.9069	20.782	20.8833	20.9967	21.2039	20.9559	Met-loss+Acetyl [N-Term];Phospho [S2;R3]	+	0.5Pa_P	+	8Pa_P			8.56814	0	+	6.00065	0	2.69141	+	7.90419	6.23202	0	2.33143	+	7.96591	0.959183	0.135602	-0.359979
19.9493	19.7156	19.7406	20.9678	20.9984	20.9977	20.3527	20.8935	20.8556	20.6819	20.8134	20.3393	20.1381	20.3222	20.2909	20.1659	20.1221	18.7173	19.1273	19.229	18.4178	18.0763	17.8218	19.4661	19.6292	19.6845	Phospho [S92;S96]			+	8Pa_P	+	8Pa_0.5Pa	5.57094	0	+	0.272187	0.582016	-0.137581		-0.636042	4.22508	0.00029582	-1.5891	+	-5.39491	4.33562	0.00031746	-1.45152	+
20.7437	20.6121	19.8779	21.7494	21.6321	21.3776	21.1909	21.2721	21.3196	22.4898	22.7939	22.31	22.2242	22.4897	22.3425	22.4222	22.5604	21.56	21.3681	21.5525	22.3345	22.397	22.3484	22.2179	22.395	22.1748	Phospho [S178;S181;S183;S189;S2681;S2687;S2690;S2787;S2789;S2871;S2873;S3505;T2683;T3508]	+	0.5Pa_P	+	8Pa_P	+	8Pa_0.5Pa	5.40775	0	+	4.89064	9.375e-05	1.36795	+	6.35761	2.96577	0.00647328	0.952552		3.97751	1.6973	0.0336218	-0.4154
19.9808	20.1018	20.0285	20.7484	20.8205	20.4877	21.1973	20.9973	21.1235	21.6072	21.5657	21.8434	21.729	21.9569	22.1811	22.2031	22.1587	21.7226	21.6029	21.6265	22.1383	22.2069	22.1814	22.048	22.0795	22.0993	Phospho [S448;S449]	+	0.5Pa_P	+	8Pa_P			7.77759	0	+	5.23097	5.45455e-05	1.29609	+	6.81168	5.95883	0	1.35773	+	7.58479	0.20672	0.645259	0.0616406
21.424	21.0806	21.1942	21.7807	22.619	22.2105	22.2277	22.0458	21.7801	22.1432	22.0704	21.0935	20.7583	20.387	21.5906	22.1601	21.9727	21.7618	22.1285	22.2189	21.5785	21.666	21.6708	22.3051	22.1065	21.8709	Met-loss+Acetyl [N-Term];Phospho [S73;S74;S77];T75							0.563356	0.216896		0.483228	0.365343	-0.296078		-1.00964	0.22556	0.715494	0.104933		0.542584	0.89167	0.155154	0.401011
19.2626	19.3895	17.9049	17.8235	15.3239	17.3391	18.0259	19.6222	19.5637	19.9591	20.1138	18.6375	18.6516	19.0675	18.9868	18.9877	18.9669	17.994	18.3694	18.1123	18.8419	18.8634	18.8186	19.3198	19.0281	19.3103	Phospho [S308;S309]							0.839242	0.107962		0.987393	0.125364	0.920764		1.73659	0.473158	0.475591	0.489173		0.9911	0.966924	0.133931	-0.431591
20.5087	20.4288	20.4378	20.7868	20.8084	20.8527	21.5031	21.5694	21.6151	19.8055	19.8304	20.2286	20.0809	20.2067	20.1552	19.8451	19.5817	19.0025	19.0977	19.0107	19.3785	19.3777	19.5447	18.4807	19.4649	19.4069	Phospho [S99;S103;S471]	+	0.5Pa_P	+	8Pa_P	+	8Pa_0.5Pa	8.3551	0	+	3.92239	0.000561576	-0.978871		-5.14571	6.83469	0	-1.74959	+	-8.84906	4.15657	0.000366197	-0.77072
22.9026	22.8758	22.9019	24.1847	24.1464	23.9832	24.2248	24.2319	24.2061	24.1643	24.247	23.4176	23.2951	23.3519	23.8821	23.9018	23.9212	23.0534	22.9717	23.2061	23.6517	23.5954	23.6661	23.9562	23.9152	23.8312	Phospho [S756;R1280;S1179;S1261;S1262;S1263;S1270;S1272;S1273;S1277;S1328;S758;S760;S770;S772;T1258;T1264;T1269;T1271;T1274;T1468]							0.25652	0.481833		0.0456792	0.920962	0.0329139		0.127598	0.37052	0.565066	-0.201177		-0.816744	0.670794	0.240473	-0.234091
20.3486	18.9375	18.9695	19.8877	19.9738	17.1301	23.615	23.3874	23.5572	22.1891	22.0003	23.1058	22.8628	22.9939	22.9727	23.0616	23.1621	20.1507	18.5595	18.5321	22.4979	22.6286	22.6813	17.7102	22.3345	16.9471	Met-loss+Acetyl [N-Term];Phospho [T238;S248;S254];T243	+	0.5Pa_P			+	8Pa_0.5Pa	1.50845	0.0231025	+	1.64648	0.0362535	2.14831	+	2.54162	0.148525	0.808848	-0.418326		-0.378061	2.07556	0.0180228	-2.56663	+
16.7412	16.0569	16.8408	17.3755	16.6623	16.3009	15.8049	16.6032	15.3669	14.9867	16.3339	17.3537	17.4097	16.8642	17.4083	16.8748	18.7209	18.1693	16.4896	17.5065	17.9379	17.0248	16.6701	15.8975	16.3746	17.1457	Met-loss+Acetyl [N-Term]							0.631911	0.182309		0.736789	0.209191	0.577072		1.39503	1.11469	0.18483	0.607032		1.89158	0.0236804	0.953568	0.0299592
21.5498	21.6736	21.8565	24.06	24.0966	24.1372	24.009	24.0665	24.004	24.0404	23.9704	23.5658	23.5884	23.7749	23.8339	23.8551	23.8296	22.1054	22.1637	22.1936	23.8018	23.9312	23.8193	23.7304	23.8692	23.905	Met-loss+Acetyl [N-Term];Phospho [S6;S253];S84;S85							0.433904	0.299441		0.642835	0.256243	0.534714		1.25808	0.00519887	0.99401	0.00736512		0.0151491	0.979857	0.13106	-0.527349
19.3885	19.3733	18.9958	20.1965	19.5357	19.2684	19.8578	20.0834	20.1643	16.2031	17.7656	16.6625	16.8397	17.6448	17.3973	16.8279	18.6118	18.826	17.7591	17.6457	17.9874	16.04	16.9332	16.1754	17.8206	17.0568		+	0.5Pa_P	+	8Pa_P			6.53069	0	+	6.13187	0	-2.40743	+	-8.1005	5.44592	0	-2.29106	+	-6.89855	0.108671	0.798606	0.116365
19.7677	19.636	19.8851	20.9501	20.8263	20.8701	20.7781	20.5723	20.7341	20.5209	20.2732	20.3688	20.8718	20.3248	20.1736	20.7489	20.2188	17.6898	18.7483	18.9573	19.9555	19.9849	19.7848	20.1738	18.6708	19.0088	Phospho [S1258]			+	8Pa_P	+	8Pa_0.5Pa	3.70407	0.00019542	+	0.0152895	0.973753	-0.009046		-0.0440991	2.79364	0.00964211	-1.22732	+	-3.78941	2.96758	0.00451715	-1.21827	+
21.3029	21.1815	21.1787	22.8514	22.8408	22.945	22.8547	22.606	22.9354	22.0879	22.0287	20.6889	20.3101	20.9782	21.3898	21.0477	21.593	21.3683	21.2519	20.4435	21.8849	21.8775	21.857	21.541	21.5661	21.8249	Phospho [S94;S101];S95	+	0.5Pa_P					2.07877	0.00619442	+	1.95891	0.018674	-1.03407	+	-2.9001	1.6394	0.0791898	-0.78682		-2.51564	0.435847	0.394524	0.247248
19.5409	19.4898	19.4851	20.7155	20.1418	20.7041	20.6546	20.8313	20.7822	20.2694	19.8556	20.2418	20.1371	20.1446	20.373	20.3143	20.0893	18.3208	18.3825	18.0259	17.9941	18.1837	18.3602	19.1534	19.0366	19.1139	Phospho [S98;S194]			+	8Pa_P	+	8Pa_0.5Pa	7.62523	0	+	0.147116	0.755635	-0.082482		-0.375339	5.46079	0	-1.75269	+	-6.91795	7.07239	0	-1.67021	+
17.498	15.6589	17.3035	17.4113	17.7702	16.4528	16.1073	15.6153	16.5953	17.6411	17.1865	16.8542	17.6219	16.7619	16.7221	15.8207	16.9092	17.0544	17.8198	16.5147	17.5784	16.5215	18.0761	16.0584	16.1305	17.1241								0.157047	0.633666		0.280907	0.571516	0.227182		0.652883	0.332932	0.598828	0.273913		0.749237	0.0520547	0.901067	0.0467306
19.6908	15.1311	17.6164	15.8984	18.0611	17.2377	15.7352	19.2083	19.5745	20.9016	21.044	16.7877	17.7124	17.5482	20.4787	19.3921	21.4864	17.3542	18.1937	20.3893	22.6443	17.1434	22.5528	19.081	17.2872	19.4369	Phospho [T434;S469;S471;S475]							1.02939	0.0691186		1.30902	0.0698088	1.84627	+	2.14117	1.14776	0.176905	1.76991		1.93279	0.0275394	0.94624	-0.0763594
19.3905	18.7094	19.0883	21.911	22.1525	22.414	21.685	21.9288	21.3961	20.9797	21.1944	21.2684	21.1945	22.0185	20.7483	21.2762	21.3339	18.5146	18.8089	18.8333	19.1507	19.1914	20.5751	19.5097	19.3104	20.7678	Phospho [S77;S1317;S1322;S1329];S310;S312;S991			+	8Pa_P	+	8Pa_0.5Pa	2.80016	0.00118549	+	0.223826	0.642394	0.287763		0.539775	1.90892	0.0486969	-1.55708	+	-2.81956	4.71246	0.000123711	-1.84485	+
22.637	22.706	22.7175	22.9283	22.8825	23.0145	22.7905	23.0252	22.7229	23.4231	23.52	23.2396	23.2786	23.4284	23.3213	23.4037	23.2879	22.9952	23.0317	23.0924	23.4562	23.4644	23.7504	23.4195	23.5353	23.5841	Phospho [T360;S2323;S2718;S2719];S362;S364;S365;S619;S620;T2324;T2715;T363	+	0.5Pa_P	+	8Pa_P			5.76442	0	+	6.71195	0	0.537894		9.00735	4.23606	0.000298701	0.544983		5.40775	0.0248921	0.95157	0.00708972
20.09	16.6976	18.3651	20.346	20.4403	20.6687	20.4153	20.7009	20.575	22.8307	22.6518	22.1733	22.4377	22.0727	22.0225	21.9856	21.9924	21.7061	21.6385	21.7108	22.062	21.9923	21.895	22.3629	22.4632	22.4014	Phospho [S636;S1549];T637	+	0.5Pa_P	+	8Pa_P			5.38741	0	+	3.74654	0.000838852	2.45984	+	4.9362	3.63816	0.0011269	2.21481	+	4.72238	0.853135	0.167126	-0.24503
20.212	20.1313	20.1218	20.3724	20.5177	20.6317	21.1966	20.8811	21.1343	20.1335	19.5891	19.9671	19.8968	19.9775	20.795	20.136	20.5633	19.7964	19.749	17.82	18.098	17.7776	18.9604	20.779	20.3718	20.2918	Phospho [S88;S91;S95];T93			+	8Pa_P			2.27362	0.00395021	+	1.43327	0.0550028	-0.445364		-2.29078	2.17851	0.0305386	-1.28389	+	-3.11768	1.14659	0.0947587	-0.838527
20.9786	20.9355	21.128	21.709	21.7139	21.5358	21.6135	21.6348	21.6325	21.357	21.309	21.0642	21.2331	21.3516	21.7924	21.6668	21.6283	20.9712	21.0134	20.9527	21.2072	21.1947	20.4665	21.6196	21.4584	21.2107	Met-loss [N-Term];Phospho [R81;S101;S103];S82;S83;S85							1.15765	0.0512913		0.0147557	0.974079	-0.00597572		-0.0425846	1.21494	0.160771	-0.309697		-2.01556	1.29465	0.0708141	-0.303721
18.1716	17.986	18.4652	16.9641	16.6067	18.263	15.521	16.9426	16.2098	16.3994	16.7794	18.4687	16.5872	17.3908	17.1036	18.7938	17.052	17.1886	16.523	17.4823	17.1039	17.0128	17.0093	17.0624	17.6762	17.1164								0.0529996	0.848744		0.0666901	0.886134	0.0851886		0.18248	0.11208	0.853828	-0.106127		-0.294	0.262117	0.571904	-0.191316
19.8042	20.0421	20.2313	21.3071	21.334	20.9756	21.2735	21.2631	21.0926	22.5093	22.2185	21.5783	21.5662	21.4873	21.8472	21.5015	21.7827	20.6986	20.9758	20.6957	20.9062	21.1693	20.8533	21.7886	21.5223	21.6267	Phospho [S19;S135];S21;S25;S26;S27;S28	+	0.5Pa_P			+	8Pa_0.5Pa	2.98119	0.000782998	+	2.9342	0.00343574	0.997657		3.99819	0.685572	0.335846	0.323652		1.31738	2.50831	0.00929517	-0.674004
20.5458	20.8268	20.5774	17.2824	17.4441	18.3667	17.6802	16.969	17.168	17.0034	18.1496	18.6846	19.2006	16.8783	17.7923	18.0577	18.2936	18.8224	18.8534	19.32	18.6207	19.1377	19.2605	17.3653	19.622	18.4035								0.469969	0.27409		0.382069	0.45535	-0.532537		-0.838544	0.196123	0.748813	0.282785		0.481595	1.4592	0.0520675	0.815322
22.228	21.5744	22.095	19.7783	20.0514	19.708	20.5927	21.6321	20.3605	17.7066	17.2757	21.1714	21.0716	20.3231	20.4068	20.8505	20.6218	21.9097	22.1339	22.2656	21.8415	21.7345	21.6263	21.3222	20.9727	21.3253						+	8Pa_0.5Pa	2.03441	0.00690639	+	0.847792	0.165184	-0.962714		-1.55003	1.36155	0.125431	0.79016		2.19223	2.31312	0.0124025	1.75287	+
23.9193	23.9512	24.0016	24.7767	24.927	24.8472	24.6526	24.6007	24.571	24.4965	24.4607	24.339	24.4419	24.4442	24.6839	24.6349	24.4936	24.1253	24.1267	24.0313	24.6541	24.6361	24.416	24.6106	24.6881	24.5994	Phospho [S132;S134;S138;S144;S146;S887;S888;S891;S895;T889;T897;T899]							0.0500951	0.856192		0.0680512	0.884763	0.0274432		0.185962	0.0931562	0.879182	-0.0399568		-0.248453	0.287746	0.539805	-0.0674
24.0479	24.0331	24.0089	24.0935	24.0257	24.0645	24.4009	24.4282	24.4175	24.2124	24.2881	23.7076	23.8201	23.7613	24.0963	24.0791	23.9523	24.0353	24.0633	23.942	24.3357	24.387	24.3949	24.3772	24.1444	24.0425	Met-loss+Acetyl [N-Term];Phospho [S11;R77];S74;S76							1.0585	0.0642991		1.07266	0.10745	-0.179247		-1.84683	0.0975346	0.874474	0.022459		0.259116	1.28092	0.0724773	0.201706
20.9044	20.2992	20.9321	19.1032	19.0001	18.6887	18.1445	17.6435	16.0868	15.8772	17.5092	18.6336	18.1632	18.3326	18.7443	19.703	19.9627	23.1254	23.1628	23.1552	20.509	20.3707	20.7611	20.1128	20.1239	20.1758				+	8Pa_P	+	8Pa_0.5Pa	3.09222	0.000632558	+	0.398018	0.441797	-0.61231		-0.866381	2.28914	0.0250806	2.29937	+	3.23898	3.30197	0.00273103	2.91168	+
19.0165	19.0476	19.0419	18.2151	18.5074	18.4927	18.1631	18.3873	18.3534	19.8227	19.8627	18.021	18.4717	18.179	19.2603	19.167	19.3753	19.088	19.1548	19.123	19.028	19.1576	19.0919	19.5573	19.6315	19.3964	Phospho [S125]			+	8Pa_P			1.72847	0.014018	+	0.909496	0.146418	0.439398		1.63351	3.6531	0.00110769	0.667052		4.7392	0.424397	0.403742	0.227655
21.1853	21.2532	21.2555	19.186	19.7243	19.5517	20.2399	19.9243	19.5642	19.2857	19.0332	19.5449	19.711	20.2273	19.8585	19.1567	19.2994	20.412	20.3723	20.5682	20.2973	19.6435	19.6337	19.2292	18.1868	19.3029	Phospho [T454;S456]							0.882669	0.0973455		1.33805	0.0661982	-0.694788		-2.1764	0.645378	0.359829	-0.470959		-1.25849	0.325683	0.497236	0.223828
21.297	21.0544	21.206	21.4823	21.5781	21.3737	21.5497	21.6344	21.7131	21.5744	21.698	21.473	21.3897	21.4666	21.5857	21.6837	21.8582	20.1222	20.869	20.3404	21.7521	22.0159	22.032	21.8632	21.9103	21.8269	Phospho [S468;S470]							0.150866	0.644604		0.98568	0.125819	0.159111		1.73435	0.0231956	0.969998	-0.0174063		-0.0662605	0.276844	0.552912	-0.176517
23.4998	23.5762	23.5664	22.0583	21.8112	21.2025	21.627	22.0835	22.1317	17.2011	17.8052	22.5851	22.5655	22.2465	21.6351	21.3148	21.4465	22.7159	22.8138	22.6274	22.3504	22.8409	22.6147	22.2324	22.1755	22.2262	Met-loss+Acetyl [N-Term]							1.56415	0.0204022	+	1.18628	0.087289	-1.54519		-1.99015	0.1432	0.81431	0.11563		0.366058	1.46736	0.0513091	1.66082	+
23.0335	22.8725	22.9137	21.8124	21.9803	21.0896	21.1504	22.0504	21.3482	21.3668	21.2069	22.0985	21.9741	21.8963	21.8159	21.6183	21.7597	23.109	23.9746	24.1611	22.5863	22.6599	22.671	16.5352	21.616	21.3139	Phospho [S412;S414]							0.0654701	0.820097		0.523353	0.335303	-0.31084		-1.07429	0.0181735	0.977827	0.0417843		0.0521975	0.173206	0.690768	0.352624
22.9054	22.6662	22.8563	22.9683	23.0125	23.0834	22.3825	22.6273	22.1723	23.7894	23.8424	24.0057	24.0947	24.1109	22.4295	22.2381	22.4487	22.9579	23.1033	23.1284	22.5353	22.5521	22.4936	23.1816	23.1435	23.2942	Phospho [S411;S413]							1.19173	0.0472593	+	1.28168	0.0734767	0.628338		2.10784	0.671864	0.344122	0.190613		1.29743	0.78438	0.191906	-0.437725
23.71	23.6597	23.7306	22.7872	22.6435	22.8474	22.6619	22.6962	22.6646	20.5337	20.7296	22.5574	22.5651	22.7326	22.3133	22.069	22.1162	23.1967	23.2364	23.1758	22.6706	22.7351	22.7669	22.2553	22.3461	22.2892	Phospho [S197;S202]	+	0.5Pa_P			+	8Pa_0.5Pa	2.48591	0.00235337	+	2.30583	0.00953846	-1.09246	+	-3.29143	0.768366	0.29766	-0.303233		-1.43529	1.62079	0.0383957	0.789231
20.7509	20.4644	21.2086	19.8309	19.7693	20.1043	19.5922	18.7912	19.1313	21.5469	21.6965	22.2393	21.7725	21.9639	21.107	21.667	21.5992	22.594	22.5127	22.4403	21.9377	21.5759	21.4799	20.8384	20.732	20.9795		+	0.5Pa_P	+	8Pa_P			5.13428	0	+	4.56249	0.00018123	1.73869	+	5.93461	3.74989	0.000901857	1.71635	+	4.84848	0.0277751	0.945911	-0.0223362
21.439	21.3519	21.3571	18.5618	15.6447	17.7076	17.6953	18.3889	17.6223	20.452	20.2168	22.0739	22.2919	22.26	21.679	21.6218	21.4706	22.7606	22.6583	22.7384	22.1166	22.1639	22.1976	21.198	20.9447	21.1502		+	0.5Pa_P	+	8Pa_P			3.9184	0.000131579	+	2.40891	0.00797664	2.64505	+	3.40714	3.26136	0.00295914	3.12884	+	4.30248	0.689771	0.232633	0.483795
21.8147	22.4795	22.6988	23.0342	23.0508	23.0564	22.7497	22.9644	22.8301	24.1823	24.2769	23.6175	23.5215	23.4371	23.7241	23.7284	23.7399	23.0569	23.0939	23.0177	22.164	22.4841	22.3334	23.2723	23.2966	23.296	Phospho [S15;R20;S17;S21]	+	0.5Pa_P			+	8Pa_0.5Pa	4.59911	2.5974e-05	+	4.6153	0.000147157	1.03641	+	6.00176	0.332646	0.598982	0.148467		0.748714	3.61556	0.00178404	-0.887947
28.8669	28.8485	28.8639	27.684	27.5813	27.5941	27.7601	27.805	27.7125	25.9675	25.8976	27.7935	27.7779	27.854	27.2239	27.1862	27.2071	28.1059	28.0296	28.0643	27.6893	27.6464	27.6327	27.3479	27.3702	27.2866	Phospho [S21;S224;T142;T22;T226];T23;T24;T88	+	0.5Pa_P					2.04314	0.00674013	+	1.95915	0.0186765	-0.96613		-2.90038	1.01259	0.214843	-0.393714		-1.76211	1.21285	0.083275	0.572416
20.2962	19.9237	20.0254	19.2285	19.3007	19.6947	19.2664	19.4381	18.9385	17.308	17.7798	19.4466	18.8789	19.4497	17.7942	18.3254	18.2427	19.9232	19.5625	20.0691	16.6896	18.5611	18.0258	17.7657	17.7004	18.4323	Phospho [S21;T142];T22;T23;T24	+	0.5Pa_P					1.82634	0.0111536	+	2.75749	0.00446629	-1.16485	+	-3.7987	1.68464	0.0735679	-1.04248	+	-2.5672	0.0954771	0.820629	0.122375
26.9749	27.0585	27.1064	28.5505	28.5892	28.4554	28.3742	28.4175	28.5135	28.9333	28.9727	28.3815	28.4036	28.3755	28.7744	28.8799	28.8447	27.8585	27.8096	27.8846	28.8073	28.8325	28.8896	28.9615	28.9126	28.9679	Phospho [S8;S106;S112];S90;S95;T87;T88;T93	+	0.5Pa_P					1.44524	0.0266164	+	1.65729	0.0354403	0.691256		2.55418	1.06061	0.20099	0.542664		1.82344	0.31771	0.505314	-0.148592
29.1275	29.189	29.1936	30.3293	30.3482	30.3387	30.3558	30.3606	30.3655	29.7721	29.733	29.5629	29.7763	29.8042	29.9306	29.9627	29.9041	29.1661	29.1611	29.1602	29.9094	29.8849	29.983	29.9118	29.8861	29.9169	Met-loss+Acetyl [N-Term];Phospho [S60;R175];S106;S133;S162;S64;S65;S70;S71;S74;S93;T125;T129;T147;T73							0.453119	0.286138		0.308465	0.538365	-0.150741		-0.705166	0.640033	0.362806	-0.292063		-1.25058	0.480372	0.359969	-0.141321
26.4321	26.4947	26.5332	25.7795	25.8185	25.6306	25.7933	25.8986	25.8698	23.5823	23.6841	25.4477	25.4582	25.4805	24.9039	25.2467	25.1374	26.0318	25.9909	25.9607	25.6561	25.6007	25.6702	25.5242	25.5317	25.5042	Met-loss+Acetyl [N-Term];Phospho [S25;S406];T46	+	0.5Pa_P			+	8Pa_0.5Pa	3.60627	0.000252941	+	2.94138	0.00338365	-1.16021	+	-4.00632	1.40371	0.116842	-0.308871		-2.24217	2.16197	0.0158678	0.851336
28.2151	28.292	28.2516	27.7403	27.744	27.8183	28.0282	27.8923	27.8882	25.7308	25.7312	27.2128	27.2178	27.2588	27.1532	27.3012	27.2858	27.8102	27.8699	27.8871	27.9118	27.861	27.9095	27.5191	27.6087	27.5199	Met-loss [N-Term];Phospho [S33;S38;S48;S500;S573;S584;S587;S593];T34;T57;T582	+	0.5Pa_P			+	8Pa_0.5Pa	4.51158	3.29897e-05	+	3.45315	0.00148062	-1.12412	+	-4.5924	1.52543	0.095223	-0.21919		-2.38451	2.73806	0.00644828	0.904931
17.1253	17.3859	18.2794	17.8127	17.4839	18.0974	16.7077	17.7915	16.33	17.209	17.6759	18.2927	17.3177	18.088	17.4184	16.8577	16.4311	19.4191	19.3085	19.3635	17.9827	17.0121	17.8175	16.808	18.0628	17.5715								0.992451	0.075408		0.0405554	0.929526	-0.0346834		-0.113877	1.025	0.211283	0.703542		1.77803	1.04028	0.116687	0.738226
22.4497	22.3493	22.5333	20.2491	20.2072	20.4851	20.8167	19.8695	20.9192	21.2182	22.4725	23.1395	23.1013	23.3413	22.2242	22.388	22.3744	23.8506	23.7904	23.8956	23.2472	22.9018	23.038	21.828	21.4987	21.8051		+	0.5Pa_P	+	8Pa_P			2.99106	0.000765957	+	2.29263	0.00973913	1.43475	+	3.2766	2.76168	0.0103448	1.77515	+	3.75454	0.384796	0.439149	0.340398
20.6493	20.9022	20.776	17.0225	17.6474	18.087	18.8873	19.3982	20.1031	15.4942	18.2507	18.9019	19.2944	19.4397	20.0673	18.5784	18.1668	20.4815	20.6018	20.0194	19.1564	20.0304	19.7588	20.3461	19.8079	18.1006						+	8Pa_0.5Pa	0.917848	0.0892705		0.533365	0.327996	-0.750591		-1.09017	0.466493	0.481585	0.536665		0.98017	1.53243	0.0456528	1.28726	+
22.5695	21.8337	22.4335	20.9327	20.4411	21.4124	20.3641	20.2137	20.1739	19.3789	19.3317	18.3358	18.5671	19.1196	19.4158	19.4077	19.3363	20.9873	20.8877	20.7691	17.7797	17.9021	18.9332	19.9798	20.1773	20.2407	Met-loss [N-Term];Phospho [R120;S122;T121;T128]	+	0.5Pa_P					3.22815	0.000467081	+	4.29419	0.000320917	-2.04112	+	-5.59852	1.81586	0.0571318	-1.4131	+	-2.71545	0.712221	0.221563	0.628024
18.3331	18.2388	18.559	18.0879	16.6953	17.0989	16.8703	16.5104	16.8577	17.4411	17.4028	17.7515	17.6625	17.8653	17.3319	17.1385	17.3461	18.3845	18.6807	18.9547	17.5325	16.4965	17.8523	16.8359	17.9309	18.2313								0.402223	0.325981		0.0234287	0.958326	0.0200893		0.0669794	0.51364	0.444469	0.405339		1.05646	0.660219	0.246779	0.385249
22.1854	22.2905	22.2089	19.7009	19.0667	20.2537	20.0177	20.0592	20.0012	17.0378	16.5649	20.6169	20.3201	20.2296	20.0384	19.2285	19.7562	21.2418	21.288	21.4818	19.8496	19.8713	20.3969	18.2281	19.1877	18.3414								0.9371	0.0857755		1.27028	0.0751718	-1.41865		-2.09389	0.558327	0.411061	-0.655293		-1.1267	0.557496	0.306385	0.763358
20.885	20.8174	20.8841	19.637	19.6348	19.8055	20.16	20.3062	20.2148	16.8328	17.0686	19.7729	20.0868	19.6914	19.2671	19.2743	19.3086	19.6298	20.1585	20.0682	20.8537	20.7941	20.6666	19.8604	20.2325	20.0235		+	0.5Pa_P			+	8Pa_0.5Pa	2.63371	0.00165835	+	2.03336	0.0157991	-1.34772	+	-2.98448	0.00994784	0.99001	-0.00640572		-0.0288327	2.08683	0.0178256	1.34131	+
24.2829	24.1354	24.0458	21.906	22.1436	22.085	21.6786	21.6179	21.526	22.1585	22.0828	23.9769	23.7841	23.7707	23.0143	22.9449	22.9702	23.9132	23.7782	23.9453	23.5065	23.4098	23.6093	22.14	22.0178	22.0175	Phospho [S171;S173]							0.374408	0.350463		0.479666	0.368012	0.485432		1.00382	0.560998	0.410151	0.546268		1.13084	0.0577517	0.889752	0.0608361
21.0522	21.0423	21.0562	22.0039	21.1683	21.6179	21.5572	21.4749	21.3458	23.1685	23.1238	22.7811	22.6235	22.7232	23.0953	23.0693	23.0306	22.2643	22.2344	22.3635	22.9795	22.9089	22.9914	22.8369	22.875	22.69	Met-loss+Acetyl [N-Term];Phospho [S242;S246;S329;S331;S345;S349;S354];T343	+	0.5Pa_P	+	8Pa_P			10.0389	0	+	8.2131	0	1.58318	+	11.6976	6.75621	0	1.31392	+	8.73056	1.24718	0.0776697	-0.269262
19.2382	17.0119	19.6999	15.5392	18.7395	16.7367	15.8843	16.7455	17.9887	17.4159	17.4187	16.9569	18.285	19.1212	17.5938	17.0941	17.7408	17.703	18.7716	18.6721	19.801	19.716	19.7074	19.6205	17.3013	17.7429						+	8Pa_0.5Pa	1.27195	0.0390213	+	0.130695	0.780462	0.193968		0.337896	1.31969	0.134047	1.27241	+	2.1423	1.65271	0.0361455	1.07845	+
22.1434	21.9803	22.0219	22.2528	22.2463	22.3572	22.4025	22.2215	22.3176	24.1194	24.3062	23.4591	23.4911	23.5228	24.0155	24.1181	23.9205	23.1556	23.1491	23.0794	23.1557	23.1484	23.1327	23.5271	23.5283	23.611	Phospho [S287;S288]	+	0.5Pa_P	+	8Pa_P	+	8Pa_0.5Pa	11.6444	0	+	9.12178	0	1.65318	+	13.6156	8.90127	0	1.06044	+	12.415	3.32474	0.00268085	-0.592741
19.7487	17.6623	20.0598	17.4913	16.0309	18.4718	17.2999	19.2129	17.427	17.9884	16.5714	17.662	17.7742	17.4333	16.9593	17.9185	16.3076	19.472	19.6184	19.3395	18.6365	19.2272	19.395	18.8594	18.9528	18.7483						+	8Pa_0.5Pa	2.91471	0.000915401	+	0.897452	0.150283	-0.829234		-1.61735	1.33984	0.129777	0.98273		2.16638	5.64059	0	1.81196	+
20.3086	18.2015	18.4236	16.9255	16.7818	15.3318	16.6817	16.3053	16.1833	17.118	16.6237	17.9545	17.9203	18.0992	17.3519	16.4857	16.9711	19.0788	18.6856	17.8196	17.0185	17.03	16.9265	16.46	16.7195	17.3536								0.0395925	0.883448		0.0487095	0.916011	0.0774464		0.135648	0.145616	0.811417	0.216583		0.371515	0.142905	0.737763	0.139137
30.4322	30.4551	30.4092	29.3188	29.2605	29.3129	29.4305	29.4028	29.3833	28.2165	28.2257	28.9901	28.9933	28.9744	28.6139	28.6585	28.6695	29.8522	29.8207	29.8053	29.2065	29.1977	29.1836	28.7508	28.6888	28.6587	Phospho [T62;R181;R214;R470;S107;S349;S354;S365;S448;S452;S455;S567;S571;S607;S632;S637];S64;S86;T102;T124;T166;T171;T203;T366;T441;T453;T460;T462;T525;T527;T85;T91	+	0.5Pa_P			+	8Pa_0.5Pa	3.27596	0.000386277	+	3.59185	0.00113347	-1.04396	+	-4.7541	1.14835	0.176827	-0.471215		-1.93353	1.88651	0.024233	0.572742
23.4796	23.4073	23.4676	21.4219	21.3614	21.1985	21.4703	21.2988	21.3374	21.3189	21.1609	22.9466	22.7578	22.8356	22.3875	22.2638	22.2478	23.541	23.4933	23.6008	22.8907	22.8196	22.8601	21.7984	21.7168	21.7858								0.601347	0.197136		0.175345	0.711385	0.190681		0.437738	0.84637	0.268837	0.673751		1.54274	0.713724	0.22114	0.483069
23.077	23.0706	23.1162	21.9093	21.9134	21.9396	22.7969	22.793	22.7685	19.9711	18.7885	22.3356	22.0896	22.2677	21.4339	21.1582	21.4583	23.0563	23.0934	23.0007	22.2865	22.0773	22.0472	22.6329	22.7135	22.9594		+	0.5Pa_P			+	8Pa_0.5Pa	2.94119	0.00084742	+	2.16516	0.0123218	-1.41042	+	-3.13325	0.0895078	0.88454	0.0536501		0.239509	2.36509	0.0111429	1.46407	+
20.1733	20.2524	20.1619	17.4422	17.2457	17.4066	19.7344	19.2045	19.2091	17.736	15.5936	19.5229	19.0251	20.0655	19.1222	18.4836	18.7321	20.1004	20.1111	20.2404	19.3115	19.9919	19.7873	19.5187	19.5488	19.6737						+	8Pa_0.5Pa	1.17788	0.0490124	+	0.302818	0.544262	-0.446002		-0.694565	1.11623	0.184464	0.828194		1.8935	1.79193	0.0286048	1.2742	+
17.4438	15.4941	17.4842	16.3683	17.4108	17.7118	15.7341	16.9287	17.0412	16.696	17.8359	16.9954	17.1029	17.2474	18.322	16.9425	16.8536	17.6657	18.0401	17.4219	16.4448	17.3656	16.5674	16.6832	16.0738	17.071								0.314459	0.41114		0.596737	0.28385	0.403114		1.18858	0.232484	0.709584	0.190722		0.556626	0.320256	0.502802	-0.212391
29.6112	29.6263	29.6259	28.9301	28.9251	28.9058	29.173	29.099	29.0856	26.7542	26.7548	28.3093	28.3063	28.3116	27.9069	27.8696	27.9154	29.3008	29.2842	29.2839	28.806	28.8134	28.8037	28.5348	28.5308	28.5376	Phospho [T44;S106;S109;S169;S172;S256;S306;S385;S392;S403;S439;S447;S501;S514;S515;S523;S551;S64;S674;S680;S725;S746;S92;T171;T391;T519;T522;T675;T684;T766;T770]	+	0.5Pa_P			+	8Pa_0.5Pa	5.60852	0	+	4.58908	0.000170492	-1.4542	+	-5.96837	1.41507	0.114425	-0.343007		-2.25557	3.37948	0.00241825	1.11119	+
20.3871	20.2965	19.7701	16.888	16.1892	17.9779	19.5629	19.7445	19.7127	17.773	16.8731	17.9187	18.315	17.3798	18.2892	17.3821	15.8255	18.9456	19.1028	18.6657	19.6631	19.0665	19.5504	19.3286	19.4847	19.6785		+	0.5Pa_P			+	8Pa_0.5Pa	2.4232	0.00273084	+	1.54189	0.0445795	-1.47812	+	-2.41939	0.266576	0.672787	0.328556		0.62422	4.62064	0.000150943	1.80668	+
22.4588	22.5085	22.4587	20.1545	20.0056	19.9456	20.4073	20.4786	20.3661	18.883	19.1001	20.6326	20.3383	20.4314	19.8649	19.9643	19.4272	21.697	21.6538	21.7042	20.7521	20.9137	20.8922	18.661	19.3115	18.6339	Met-loss+Acetyl [N-Term]	+	0.5Pa_P					0.965005	0.0802139		1.61895	0.0381091	-1.14576	+	-2.50958	0.414268	0.529178	-0.50716		-0.892714	0.659428	0.247203	0.638598
23.9101	24.0934	23.992	25.1574	25.0798	25.1513	25.2554	25.3249	25.238	25.4304	25.3255	25.0939	25.2811	25.3971	25.7405	25.8142	25.8796	24.2339	24.2902	24.2241	25.2583	25.3546	25.3102	25.4805	25.5142	25.4761	Met-loss+Acetyl [N-Term];Phospho [S723;R728;S729;S844;S871;S875;S879;S887;S890];T727	+	0.5Pa_P					1.4666	0.0254556	+	2.00992	0.0166891	0.695042		2.95795	0.344094	0.589122	0.215557		0.769515	1.28878	0.0716023	-0.479485
23.8323	23.8506	23.9187	21.5778	21.6414	21.6911	21.7834	21.8457	21.9088	20.9727	20.8976	22.6923	22.7639	22.8303	22.5069	22.5304	22.3889	23.2288	23.1544	23.0433	23.0232	22.9492	22.7467	21.5557	22.009	21.6564	Met-loss+Acetyl [N-Term];Phospho [S2]							0.195715	0.568562		0.227109	0.638457	-0.252112		-0.546474	0.135596	0.823322	0.146326		0.348757	0.55634	0.307174	0.398438
21.9619	22.0266	21.9089	19.858	19.6541	18.2703	17.5109	15.9276	18.7064	16.7709	15.7481	17.5345	17.8772	17.4614	17.3712	18.4467	17.806	20.7623	19.6018	20.1545	16.1642	16.0512	18.189	18.4408	17.7745	19.821		+	0.5Pa_P					1.32956	0.0343604	+	1.74817	0.0292895	-2.1591	+	-2.65926	0.527223	0.433065	-0.985059		-1.07801	1.02414	0.120212	1.17404
19.8865	19.6922	19.934	17.3561	18.172	18.7695	17.3403	17.9805	18.3851	19.9347	20.0978	22.975	22.9144	22.8249	22.1682	22.1045	22.1592	22.2811	22.1979	22.083	21.4252	21.6434	21.4783	21.5795	21.4838	21.1239		+	0.5Pa_P	+	8Pa_P			6.90518	0	+	4.65187	0.00014966	3.28446	+	6.04847	6.55325	0	3.08666	+	8.42907	0.187174	0.67028	-0.1978
18.1961	18.2219	17.6354	16.9919	17.5461	17.535	16.4828	17.8824	17.2891	17.0504	18.7327	18.9057	18.678	19.8098	16.9822	18.2969	16.8821	21.4365	21.4437	21.3092	18.389	19.2411	18.0073	17.4968	16.108	16.9401								0.911001	0.0908616		0.850474	0.164476	0.636021		1.55369	1.18511	0.168	1.39899		1.97897	0.442703	0.390569	0.762965
21.959	21.7842	21.4048	17.4028	18.7426	18.5956	19.5907	19.3225	19.0534	20.1868	20.6037	22.4884	22.4781	22.1663	21.4603	21.5067	21.2367	23.6884	23.5523	23.4475	22.354	22.0425	22.5505	21.4666	20.5729	19.9195		+	0.5Pa_P	+	8Pa_P			2.67281	0.00152678	+	1.85414	0.0232604	1.75413	+	2.78078	2.52037	0.0162404	2.41538	+	3.49148	0.607603	0.276026	0.661248
24.4729	24.4043	24.5072	24.3054	24.3023	24.3339	24.3683	24.403	24.4067	22.9399	23.1573	23.2062	23.2674	23.3079	23.1015	22.9732	23.0452	23.9407	23.8741	23.8215	23.3995	23.4682	23.5258	23.5051	23.5559	23.4771	Met-loss+Acetyl [N-Term];Phospho [S165;R362;S169;S200;S201;S202;S203;S209;S219;S315;S365];T205	+	0.5Pa_P	+	8Pa_P	+	8Pa_0.5Pa	13.5725	0	+	12.8599	0	-1.26451	+	-24.7869	8.03554	0	-0.770695		-10.8085	4.49945	0.000178571	0.493813
15.2221	17.2851	16.3713	15.8009	18.0687	16.4047	15.0894	15.2522	16.7272	18.1701	18.3743	17.6934	16.5724	19.2232	17.9098	19.3331	18.0563	16.4369	18.3289	17.9039	17.6027	16.0426	17.6537	16.0455	18.7296	17.2945		+	0.5Pa_P					2.78546	0.00122825	+	3.0659	0.00282043	1.91975	+	4.14764	1.47618	0.103127	1.09077	+	2.32722	1.06512	0.110943	-0.828978
22.555	22.3889	22.088	23.2476	23.1181	23.1485	22.0686	22.9008	22.1773	23.6999	23.5138	23.4124	23.5116	23.6031	23.7818	23.8397	23.627	22.8732	23.0555	22.8083	23.594	23.2948	23.2642	23.0545	23.1181	23.3902	Met-loss+Acetyl [N-Term];Phospho [T14;R20;R485];S17;S449;S459;S463;S466;S479;S480;T465;T469	+	0.5Pa_P	+	8Pa_P	+	8Pa_0.5Pa	4.92786	1.00503e-05	+	4.2993	0.000311239	0.991123		5.60485	2.01212	0.0411204	0.528917		2.93421	3.44148	0.00210526	-0.462206
17.2669	17.509	17.9398	18.1026	17.2545	16.4304	17.1886	18.0016	17.7644	17.6083	18.1246	17.0813	16.9154	18.5827	17.5789	16.1417	16.7615	19.7305	19.3266	19.541	17.2448	16.2458	17.2286	16.7931	17.0272	17.7289								0.303511	0.423785		0.183345	0.698612	-0.145986		-0.455002	0.363896	0.569869	0.37876		0.805004	0.46851	0.368598	0.524745
21.3557	21.431	21.2301	20.8905	20.9589	20.7915	21.0231	20.9892	21.1296	21.9924	22.0501	21.5152	21.6161	21.8125	22.3792	22.4883	22.2342	21.7846	21.996	21.8805	22.2493	22.2364	22.2029	22.234	22.07	22.1702	Phospho [S229;S246;S247;S250;S253;S255];T251	+	0.5Pa_P	+	8Pa_P			7.80849	0	+	5.10418	6.92641e-05	0.922161		6.6406	8.12516	0	1.0027	+	10.9667	0.261419	0.572797	0.0805387
25.9109	25.9703	25.6879	24.7049	25.0461	25.0893	24.8155	24.9157	24.761	25.226	25.0674	25.738	25.7841	25.8557	25.6664	25.7468	25.775	26.3275	26.3911	26.3679	26.1358	26.1216	26.1266	25.8245	25.6675	25.7538	Met-loss+Acetyl [N-Term];Phospho [S2508;R2510;R2715;R3046;R3577;R3780;R4111;R4314;R4647;R4847;R5547;R6078;R6612;R7148];S2718;S2720;S3044;S3249;S3251;S3575;S3783;S3785;S4109;S4317;S4319;S4645;S4850;S4852			+	8Pa_P	+	8Pa_0.5Pa	3.59534	0.000252199	+	1.14988	0.0931592	0.396124		1.94463	3.47972	0.00160731	0.868283		4.54489	2.44995	0.01011	0.472159
22.8645	21.3841	21.1994	20.2888	20.7227	21.8117	15.6838	20.8505	21.0998	16.5822	19.0532	19.114	17.6843	18.9483	18.5346	17.3348	17.5279	21.9283	20.8435	21.6354	16.1733	17.848	17.0536	19.568	16.669	19.1606		+	0.5Pa_P					1.61133	0.018398	+	2.30674	0.00955678	-2.55873	+	-3.29246	0.959972	0.229023	-1.6695		-1.69392	0.519419	0.330188	0.889226
19.1439	18.9517	18.7693	16.1817	16.9855	17.3166	16.7907	16.3645	16.5387	17.8368	16.7613	17.6841	17.2233	17.5725	17.1389	17.5996	18.1856	18.3955	17.556	18.5987	17.9443	17.8384	15.7241	16.6644	15.9839	16.8903								0.0502396	0.856057		0.0409801	0.928803	0.0510927		0.11502	0.118109	0.847022	-0.160791		-0.308225	0.223297	0.622542	-0.211884
17.1946	16.6895	16.7979	16.2944	17.6224	16.6022	18.1942	16.8595	17.9936	16.4514	18.4598	18.7868	19.4531	19.1	17.2845	16.4375	17.9192	20.1264	20.1766	20.0649	18.5179	18.7653	19.0734	17.9884	18.8116	16.5901				+	8Pa_P			2.30589	0.00369309	+	1.0949	0.102988	0.847837		1.87519	2.94117	0.00685066	1.76294	+	3.95059	0.896572	0.153358	0.915099
22.3782	21.8956	22.6196	19.9916	19.825	20.0646	19.6715	19.6548	20.1449	16.8159	17.8163	20.785	20.4504	20.7633	21.2265	20.2813	20.2533	22.0312	21.9384	22.3372	21.1393	21.424	21.3577	20.7255	21.1586	20.2484						+	8Pa_0.5Pa	1.37609	0.0310997	+	0.677382	0.238155	-0.894997		-1.30912	0.788155	0.288915	0.67939		1.46286	1.81117	0.0277169	1.57439	+
23.0435	23.2513	23.3789	24.9187	25.2263	24.7948	25.0643	24.8811	25.0272	25.2556	25.1317	24.7444	24.8953	24.8589	25.0387	24.9696	24.9288	24.1511	23.9347	24.284	24.9232	24.4127	24.528	24.8649	24.7873	24.9056	Phospho [S153;S312;S313;S327;S657;S663;S694];T311;T319;T693					+	8Pa_0.5Pa	0.918359	0.0892007		1.03879	0.114269	0.579427		1.80334	0.166145	0.786893	0.133937		0.417152	2.22742	0.0143755	-0.44549
16.8849	17.5834	17.7735	17.0832	17.6912	16.6392	17.6014	16.7733	17.6019	17.1308	19.7948	17.0847	18.0975	16.4328	18.3498	17.3407	16.614	17.7657	15.9144	17.2235	16.9824	18.1657	19.6277	17.3265	17.5338	17.7865								0.150493	0.644954		0.352529	0.487272	0.313198		0.78603	0.374471	0.561331	0.299351		0.823715	0.0093728	0.980731	-0.0138473
17.634	17.5921	16.9615	18.7063	17.9792	18.204	19.0562	19.1338	19.2201	21.5187	21.5333	20.5506	20.6391	19.9198	21.5417	21.2888	21.5942	19.2848	19.4914	18.8625	21.0561	20.9313	20.922	20.9957	21.2782	21.0739	Phospho [S20;S185;S187;S190;S194];S21;T193	+	0.5Pa_P	+	8Pa_P			6.27223	0	+	6.03197	0	2.79692	+	7.95077	4.10758	0.000417178	2.15652	+	5.25813	0.911743	0.148889	-0.640399
22.7644	22.7676	22.7024	24.4676	24.3688	24.3773	24.0952	24.1162	24.2168	23.9811	23.9286	23.1407	23.0051	22.9765	23.6905	23.7025	23.8289	23.0482	22.8191	22.7277	23.4793	23.5111	23.4414	23.5769	23.6305	23.4187	Met-loss+Acetyl [N-Term];Phospho [S18;S27;S31;S470;S474];S71;S72;S74;S78							0.665265	0.167985		0.334666	0.506257	-0.23229		-0.753631	0.938466	0.236229	-0.469234		-1.66573	0.661131	0.24642	-0.236943
26.0613	26.0477	26.013	25.7916	25.7801	25.7978	25.9485	25.9484	25.9573	23.0014	23.1193	25.3022	25.2869	25.3246	24.8655	24.8769	24.9459	25.787	25.769	25.7802	26.0435	26.097	26.0503	25.4917	25.6286	25.6677	Phospho [S78;T80]	+	0.5Pa_P			+	8Pa_0.5Pa	4.18744	5.91497e-05	+	3.06561	0.00281117	-1.33698	+	-4.14731	0.777157	0.294316	-0.114521		-1.44757	2.68867	0.0070268	1.22246	+
20.9126	20.9594	20.8533	19.1969	18.4612	17.5254	19.0531	19.1418	19.0511	16.6985	16.9998	18.7164	19.9975	19.855	18.2313	18.6727	18.2966	20.3982	20.3075	20.381	19.8845	19.7284	19.7603	18.2803	18.4605	18.0527	Phospho [S79;T81]							0.944375	0.0843021		1.01828	0.118836	-1.02816		-1.77682	0.00738772	0.992375	0.0109444		0.0214741	1.20658	0.0842044	1.0391
24.4388	24.4095	24.4691	23.6363	23.5964	23.6254	24.0669	23.9842	23.9461	21.4542	21.4624	24.1002	24.0815	24.0699	23.4336	23.4365	23.3968	23.8366	24.006	23.9345	24.6954	24.6679	24.8114	24.2504	24.1977	24.2192						+	8Pa_0.5Pa	2.12262	0.00552425	+	1.32695	0.0675127	-0.839804		-2.16296	0.903913	0.248056	0.271809		1.62004	1.92803	0.0224062	1.11161	+
23.1705	23.07	23.0043	22.0878	21.9262	22.1804	22.5385	22.6307	22.4578	19.9003	19.8744	21.7474	22.0478	22.0284	22.2548	20.9344	21.0449	22.4058	22.5389	22.747	22.9126	22.9302	22.9875	22.6552	22.6363	22.3135	Met-loss+Acetyl [N-Term]	+	0.5Pa_P			+	8Pa_0.5Pa	4.12578	6.44007e-05	+	2.72913	0.00467129	-1.33386	+	-3.76677	0.304404	0.629983	0.117875		0.696467	3.31925	0.00269014	1.45173	+
21.4597	21.0904	20.8863	19.2677	18.5874	19.405	20.0916	19.3351	19.7738	19.2596	18.9381	20.7092	21.0597	21.4334	19.7772	19.766	19.6626	20.9956	21.1484	20.9626	20.7133	21.0368	21.0632	19.7524	20.1482	19.87	Met-loss+Acetyl [N-Term]							0.655384	0.171931		0.0706125	0.879774	0.0871436		0.192492	0.989298	0.221882	0.643706		1.73205	0.862578	0.164446	0.556562
23.5067	22.7255	22.6437	21.5417	20.5521	19.3368	19.5656	21.23	20.1643	16.1898	15.5509	17.5642	21.5584	21.5205	16.4885	21.0466	21.0665	20.8097	21.3329	21.3218	16.7214	18.297	17.856	17.6544	16.5254	17.7891	Met-loss+Acetyl [N-Term]			+	8Pa_P			1.58359	0.0195133	+	1.45678	0.0526077	-2.37865	+	-2.31878	2.20978	0.0288944	-2.55096	+	-3.15202	0.0558484	0.893377	-0.172308
22.127	21.8444	21.9135	19.4813	19.413	18.2822	20.2019	20.2546	20.3382	19.0144	17.7477	20.9062	20.9644	20.792	20.2086	20.1391	20.0625	22.2638	21.9056	21.789	20.5556	21.0363	21.0462	19.9059	20.1513	19.1511								0.51717	0.243204		0.337932	0.502949	-0.449085		-0.759593	0.356194	0.576119	0.438759		0.791273	0.975627	0.132123	0.887845
24.0122	24.1408	24.1835	23.1434	23.3094	23.0599	22.8248	22.76	22.7117	20.6792	20.9787	23.2165	23.3071	23.0479	22.738	22.731	22.7589	24.0188	23.8578	23.958	22.8296	22.6921	22.9648	23.1196	23.0493	22.9809								1.5003	0.0235395	+	1.43652	0.0546874	-0.917347		-2.29466	0.107214	0.860671	-0.0749713		-0.282419	1.35016	0.0635496	0.842376
23.3237	23.2955	23.3849	22.2418	22.1568	22.3415	22.2694	22.1277	22.1568	20.2052	19.8361	22.9153	22.6579	22.911	22.121	21.9621	21.8556	23.2187	23.2175	23.2677	22.893	23.0227	22.7787	22.5905	22.5979	22.7255						+	8Pa_0.5Pa	1.77256	0.0126007	+	1.01683	0.118995	-0.780647		-1.77493	0.894829	0.251388	0.334865		1.60794	1.84197	0.0261818	1.11551	+
24.4361	24.4522	24.4709	24.1426	24.1422	24.0245	23.4874	23.4692	23.4617	22.0023	22.04	23.923	23.8712	23.9354	23.1453	23.2635	23.0895	24.2957	24.2223	24.305	23.9313	23.946	23.8914	23.6372	23.7594	23.6951	Met-loss [N-Term];Met-loss+Acetyl [N-Term]	+	0.5Pa_P			+	8Pa_0.5Pa	2.35895	0.0032658	+	1.88695	0.0218778	-0.850871		-2.81824	0.101267	0.868201	-0.0448212		-0.268145	1.9819	0.0206744	0.80605
23.6837	23.6784	23.6351	23.4899	23.4893	23.3955	23.3798	23.3376	23.2728	24.2512	24.0444	23.6049	23.5867	23.5473	23.8983	23.9113	23.9147	23.3846	23.4855	23.448	23.8143	23.9492	24.0078	23.9763	23.8529	23.8257	Met-loss [N-Term];Phospho [S503;S506;S517]	+	0.5Pa_P					2.20216	0.00460095	+	2.63436	0.00535799	0.360162		3.6602	1.86367	0.0525455	0.26467		2.76903	0.361018	0.46257	-0.0954912
24.439	24.4255	24.4356	23.4156	23.221	23.351	23.124	23.5681	23.3393	21.5253	21.3704	23.4607	23.5804	23.6004	23.021	23.1146	22.9439	24.0777	23.9859	23.9725	23.3692	23.3487	23.26	22.5955	22.0813	22.2287	Met-loss [N-Term];Phospho [S881;S882]	+	0.5Pa_P					1.15158	0.0519775		1.57598	0.0415354	-0.875044		-2.45938	0.854849	0.265963	-0.488848		-1.55423	0.457834	0.377932	0.386197
24.9875	25.1154	25.1658	25.6815	25.7135	25.4997	25.4231	25.5056	25.6041	25.9825	25.7598	25.5788	25.685	25.6844	25.7834	25.7922	25.7778	25.2321	25.3047	25.1225	25.5867	25.6371	25.5622	25.7471	25.7282	25.8458	Met-loss [N-Term];Phospho [T68;R120;S117;S119;S125;S152;S154;S164];S78;S81;S83;S85;S95	+	0.5Pa_P					1.84901	0.0105041	+	2.43124	0.00758962	0.344802		3.43219	0.46824	0.47981	0.118889		0.98304	1.45718	0.052189	-0.225913
23.5903	23.709	23.6032	22.9697	23.0386	22.8978	23.1227	22.9988	23.1557	22.1577	23.0456	23.4378	23.4882	23.4934	23.2258	23.2061	23.3841	23.0776	23.0669	23.2008	23.5114	23.4362	23.4853	23.2349	23.1771	23.1337	Phospho [T6;S11;S13;S15;S16;S18;S39];S9;T7							0.0553177	0.842829		0.107015	0.818555	-0.0519383		-0.28226	0.082204	0.895216	0.0264375		0.221437	0.200941	0.652767	0.0783759
22.6819	22.1795	22.2984	21.7631	21.7387	21.3181	22.063	22.0418	21.6666	17.2815	17.3212	21.3598	21.329	21.42	20.6544	20.8215	20.5753	21.9405	22.0261	22.0919	22.2696	22.1526	22.0713	21.8468	21.9724	21.7027		+	0.5Pa_P			+	8Pa_0.5Pa	3.10558	0.000608187	+	2.16241	0.0123862	-1.87702	+	-3.13015	0.0927751	0.879733	0.0358624		0.247521	2.28376	0.0131489	1.91288	+
22.2592	22.247	22.2423	20.8155	20.7937	21.2448	21.501	21.6141	21.7237	19.9861	18.7196	21.6455	21.6587	21.7523	21.176	21.2516	20.8853	21.8624	21.9643	22.1198	21.7759	21.8925	21.6923	21.9864	21.8365	22.0102	Met-loss+Acetyl [N-Term]					+	8Pa_0.5Pa	1.81923	0.0113338	+	1.02553	0.117346	-0.720187		-1.78621	0.826597	0.27581	0.299903		1.51581	1.97184	0.0209504	1.02009	+
23.618	23.5721	23.3196	22.9725	22.6199	23.2554	23.2552	23.2533	23.162	21.2598	21.2854	22.2986	22.2923	22.4268	22.2086	22.2878	22.3612	22.6246	22.9097	22.8896	22.5752	22.6566	22.6988	22.1267	22.5715	22.6112	Phospho [S258]	+	0.5Pa_P	+	8Pa_P	+	8Pa_0.5Pa	5.64801	0	+	4.66984	0.000151724	-1.17276	+	-6.07148	3.66654	0.00105155	-0.596015		-4.75434	2.22623	0.0144012	0.576746
24.1342	24.3375	24.2425	23.9772	23.848	23.8828	24.5855	24.5463	24.5727	24.5543	24.5145	24.6284	24.6355	24.7365	25.3378	25.312	25.1412	24.3081	24.1751	24.3213	24.726	24.7017	24.6664	24.848	24.9219	24.8787	Met-loss [N-Term];Phospho [T38;S42];T41	+	0.5Pa_P	+	8Pa_P			2.88043	0.00101071	+	2.92866	0.00345086	0.621223		3.99192	1.90786	0.0487723	0.38004		2.81837	0.878628	0.159343	-0.241182
22.8002	22.6655	23.0924	22.156	22.0443	21.7708	22.006	22.1813	21.584	21.7989	20.7403	22.2939	22.4155	21.8833	21.6485	22.6346	21.0691	22.2137	22.2066	22.1652	22.503	22.4022	22.9368	22.2918	22.3653	21.9359	Phospho [S183]							1.06652	0.0632391		0.877123	0.156584	-0.445095		-1.58993	0.168259	0.784553	0.0799997		0.421779	1.35678	0.0627967	0.525095
23.0857	23.0211	23.114	22.5226	22.5477	22.4979	22.2984	22.5331	22.3726	19.6227	19.4648	22.9295	22.9108	22.833	21.6053	21.1007	21.5436	22.6095	22.8223	22.64	22.3689	22.7158	22.868	22.6604	22.7821	22.4958		+	0.5Pa_P			+	8Pa_0.5Pa	2.06178	0.00646547	+	1.56082	0.0429287	-1.16462	+	-2.44161	0.00982316	0.99	-0.00336732		-0.0284753	1.59954	0.0398837	1.16125	+
25.9461	26.2193	26.167	26.9704	27.0126	27.0287	27.1288	27.2359	27.2724	27.3654	27.4745	27.0591	27.2252	27.2563	27.8843	27.8959	27.8095	26.6595	26.656	26.6665	27.0585	27.1907	27.1182	27.0399	27.2343	27.2444	Met-loss+Acetyl [N-Term];Phospho [S11;R26;S127];S13;S20	+	0.5Pa_P			+	8Pa_0.5Pa	2.59585	0.00177989	+	2.40045	0.0080511	0.720579		3.39764	0.540154	0.424287	0.209638		1.09836	2.60362	0.00815444	-0.510941
21.8519	21.9413	21.8846	20.5012	21.0051	20.7152	21.0623	20.9112	20.8195	16.469	17.7856	20.7428	20.8851	20.9178	19.4724	19.6391	19.4091	21.188	21.3434	21.4597	21.3047	21.096	21.061	20.4553	20.5281	20.6568		+	0.5Pa_P			+	8Pa_0.5Pa	2.79544	0.00119053	+	2.18728	0.0118187	-1.77292	+	-3.15815	0.360852	0.572574	-0.177727		-0.799587	1.99586	0.0202259	1.59519	+
23.3744	23.4407	23.5075	22.4194	22.2685	22.3444	23.2377	23.1546	23.1232	19.0084	19.5332	22.9318	23.081	22.9864	22.1556	22.2168	22.1715	22.7638	22.8177	22.7353	22.9913	23.0104	23.0343	23.1015	23.0747	23.0045								1.70471	0.0148192	+	1.35867	0.0633085	-1.22502	+	-2.20132	0.0805372	0.896379	-0.0374563		-0.217281	1.39174	0.0588314	1.18756	+
23.1359	23.0454	23.2696	22.6299	22.5312	22.6228	22.9403	22.8716	22.7597	19.8861	19.5165	21.5027	21.5842	21.6437	21.3155	21.2079	21.3781	22.7209	22.7718	23.0699	21.2698	21.4712	21.763	22.1313	22.2899	22.1096	Met-loss+Acetyl [N-Term]	+	0.5Pa_P	+	8Pa_P	+	8Pa_0.5Pa	5.17152	0	+	4.9855	8.23045e-05	-1.86301	+	-6.48254	2.20093	0.0292879	-0.689886		-3.1423	2.37665	0.0111369	1.17312	+
23.5003	23.3924	23.4816	22.0403	22.0704	21.9531	22.3187	22.3138	22.156	21.897	21.7802	22.5416	22.3991	22.4187	22.6276	22.6315	22.5489	23.0006	23.2437	23.2007	22.535	22.5055	22.572	22.1611	22.2011	22.0844	Phospho [T508]							0.266907	0.468659		0.394538	0.4447	-0.22518		-0.860336	0.0411236	0.946946	0.0308285		0.115284	0.695292	0.229518	0.256008
21.7897	21.732	21.5953	22.696	22.3688	22.346	22.3617	22.2724	22.169	22.3709	22.6602	22.1009	21.9684	22.0307	22.4558	22.313	22.5645	21.4921	21.3838	21.5824	22.1952	22.1634	22.2807	22.3264	22.0504	22.1796	Phospho [S232;S1156;S1157];S495							0.900101	0.0934517		0.501839	0.351404	0.160179		1.03983	0.528932	0.431686	-0.186335		-1.08071	1.38215	0.0598274	-0.346514
26.2785	26.2552	26.2293	26.3791	26.3281	26.4439	26.48	26.285	26.5033	26.8364	26.8221	26.0574	25.9679	26.1196	26.2467	26.1233	26.1937	26.1164	26.1305	26.0656	26.5026	26.5326	26.2754	26.6799	26.5719	26.6186	Phospho [S93;R190;R419;S192;S219;S406;S409;S418;S422;S424;S425;S442;S445;S459;S462;S495;S497;S498;S504;S507;S597];T420;T427;T450;T461;T500;T506							0.132985	0.676567		0.198539	0.677369	-0.0576917		-0.487309	0.157015	0.797559	0.0345819		0.397014	0.280756	0.548372	0.0922737
21.222	21.2404	21.032	18.852	18.6186	18.4468	17.5002	18.7759	18.0066	19.2227	19.3701	18.4389	17.2854	19.7625	19.1101	18.4115	18.5351	20.6316	20.7848	21.1849	20.4384	20.1707	20.2085	19.0177	18.7839	19.0191	Met-loss+Acetyl [N-Term]					+	8Pa_0.5Pa	1.11515	0.0566683		0.430191	0.411547	-0.532348		-0.921504	0.66221	0.349494	0.727234		1.28329	2.16795	0.0157234	1.25958	+
22.3933	22.254	22.4506	23.0539	23.0325	23.0467	22.4458	22.6882	22.3265	23.5472	23.7212	23.1746	23.1438	22.9915	23.5953	23.4589	23.5635	22.4933	22.481	22.5598	22.8969	23.0135	22.8925	23.0992	23.3596	22.9121	Phospho [S74;R749;S136;S138;S213;S347;S349;S351;S352;S353;S356;S564;S746;S751;S752;S77;S78;S951];T215;T357	+	0.5Pa_P			+	8Pa_0.5Pa	4.08722	6.31579e-05	+	4.01789	0.000442211	0.767093		5.26069	0.824717	0.27633	0.224019		1.51324	2.92202	0.00481612	-0.543075
16.6973	16.3151	15.1131	16.4101	15.7716	15.6504	15.9493	17.5923	17.9735	16.146	16.3844	17.6962	17.4306	16.4071	16.702	17.5003	17.9957	16.7426	17.2734	16.6784	17.4843	16.8091	18.1037	17.6373	19.4666	19.3618				+	8Pa_P			1.75448	0.0130798	+	0.891957	0.15221	0.646963		1.60996	1.94833	0.0456565	1.34273	+	2.86343	0.862464	0.164415	0.695768
25.2736	25.4324	25.1521	26.2125	26.2596	25.9204	26.3757	26.6114	26.1897	25.4096	25.6	26.3888	26.293	26.4046	26.7416	26.5331	26.0334	25.559	25.1994	25.3611	25.9091	25.4855	25.879	25.889	25.6961	25.7323	Met-loss+Acetyl [N-Term];Phospho [S35;R51;S44;S65;T36;T37;T41;T45;T46;T68;T70;T77;T82]					+	8Pa_0.5Pa	1.30221	0.0364887	+	0.471707	0.374523	0.239117		0.990764	0.856749	0.265436	-0.301901		-1.5568	2.08827	0.0177972	-0.541018
24.0581	24.0867	24.1359	22.6569	22.2946	22.1976	22.6592	22.4865	22.296	20.9542	20.9949	22.4536	22.6518	22.5602	22.1082	21.9467	22.1701	23.3952	23.4351	23.3974	22.4327	22.4114	22.5244	21.9315	22.2121	21.5008	Met-loss+Acetyl [N-Term]	+	0.5Pa_P					1.46526	0.0255331	+	1.78404	0.0270192	-1.00577	+	-2.7005	0.545725	0.419594	-0.403433		-1.10708	1.05501	0.113165	0.60234
22.6948	22.4613	22.8877	23.3459	23.5763	23.2208	23.3536	23.8947	23.822	24.1867	24.1607	23.5147	23.7036	23.3523	23.1993	23.2824	23.5411	23.1494	23.185	23.0568	22.9639	22.7703	23.0738	22.7692	23.516	23.6146	Phospho [S389;S390]					+	8Pa_0.5Pa	1.33125	0.0343262	+	0.965195	0.131053	0.366821		1.70746	0.293151	0.643058	-0.128666		-0.675258	2.08636	0.0178489	-0.495487
27.2268	27.2222	27.1816	25.8871	25.8207	25.726	26.0622	26.0646	25.8095	23.331	23.1666	25.0001	25.1437	25.1635	25.1387	25.2018	25.107	26.253	26.267	26.2734	25.2466	25.2646	25.2807	25.0304	25.0565	24.882	Met-loss+Acetyl [N-Term]	+	0.5Pa_P	+	8Pa_P	+	8Pa_0.5Pa	3.5296	0.000289773	+	3.36035	0.00185075	-1.67688	+	-4.48498	1.89298	0.049889	-0.827393		-2.80177	1.51489	0.0470175	0.849487
26.469	26.4013	26.3663	27.5495	27.4997	27.5061	27.2162	27.1756	27.2281	28.0248	28.0214	27.5861	27.594	27.6384	27.5947	27.5939	27.5578	26.7755	26.7132	26.7409	27.6647	27.6612	27.6257	27.5884	27.5609	27.5049	Phospho [S107;S113;S1168];S135;S137;S164;S182;S183;S186;S190;S214	+	0.5Pa_P					1.99221	0.00769613	+	2.48423	0.00690998	0.655645		3.49166	0.625958	0.371365	0.269293		1.22962	1.45211	0.052586	-0.386352
23.5511	23.6113	23.4989	23.4816	23.4163	23.3181	24.238	24.0203	24.1704	20.4488	20.6994	23.3577	23.288	23.4158	22.9346	22.9304	23.0726	23.2316	23.124	23.0213	24.1175	24.2053	23.9921	24.5037	24.514	24.4952	Phospho [S87]	+	0.5Pa_P			+	8Pa_0.5Pa	2.51073	0.00221488	+	1.87354	0.0224534	-1.18224	+	-2.80294	0.414159	0.528805	0.210959		0.892527	2.07586	0.0180304	1.3932	+
18.441	18.6278	18.7579	16.5077	16.9306	17.0194	17.6691	17.4742	17.4538	17.1794	16.7827	17.8352	17.1636	17.5061	18.2658	17.0542	17.3896	18.4658	18.1148	18.2333	16.3178	16.6193	16.984	16.7619	18.9897	18.4349								0.127296	0.687968		0.356023	0.483092	-0.256428		-0.79231	0.00360953	0.995666	0.00444285		0.0105369	0.296901	0.528531	0.260871
19.4358	19.4648	19.1303	17.8032	18.5775	17.6465	17.1256	17.4958	17.5485	17.5326	18.7733	18.2361	18.3329	18.1449	15.7966	17.9786	17.9378	19.2125	19.2099	19.2474	19.0198	18.4961	18.3087	16.7875	17.8501	17.3828								0.349442	0.373903		0.430479	0.411454	-0.405945		-0.921992	0.130091	0.829943	0.142959		0.33611	0.644887	0.254799	0.548903
19.5884	19.524	20.7127	18.9921	21.164	20.8807	19.9801	19.6304	20.4719	18.1689	19.1959	18.9665	18.4011	19.6615	19.6743	19.7727	19.792	20.2199	19.3287	17.8292	19.5213	19.4932	20.6111	18.7626	19.7221	20.037		+	0.5Pa_P					1.25915	0.0403056	+	1.76543	0.0281851	-0.900851		-2.67912	0.915106	0.243676	-0.602128		-1.6349	0.374426	0.448993	0.298723
17.3142	19.9678	20.0673	18.6431	17.2782	19.0259	17.66	17.8934	18.7173	17.7569	16.5438	19.4347	17.2399	19.5777	18.3605	18.477	18.6995	19.6503	19.5405	19.5941	18.0539	17.8531	18.6956	18.5461	18.4086	18.4287	Met-loss+Acetyl [N-Term]							0.246197	0.496255		0.196326	0.680064	-0.246212		-0.482641	0.246462	0.695882	0.244849		0.584642	0.580701	0.291454	0.491061
19.8355	20.2061	20.2212	18.1567	17.889	18.0317	18.9193	19.4034	19.5203	18.3921	17.2764	19.3135	18.9112	19.5648	18.2416	19.1709	18.505	19.6085	19.6681	19.5097	20.1514	20.1357	20.1513	19.4193	19.1898	19.993	Met-loss+Acetyl [N-Term]					+	8Pa_0.5Pa	1.81348	0.0114809	+	0.556718	0.311133	-0.459535		-1.12685	1.12081	0.183186	0.627058		1.89922	2.89765	0.00507196	1.08659	+
19.2728	19.2837	19.1625	18.5001	17.8481	18.837	18.0605	19.0103	17.591	19.8642	19.3996	19.3678	18.7866	17.5518	19.9529	20.1736	20.4504	19.7383	20.4351	19.8324	19.3311	19.1649	16.516	19.7421	18.3597	19.9347	Phospho [S177]							0.72448	0.144115		1.31714	0.0686605	0.824931		2.15104	0.720556	0.320556	0.609809		1.36773	0.165483	0.701408	-0.215122
21.788	21.7008	21.7304	22.5093	22.5183	22.4564	22.9582	22.9474	22.999	21.5684	21.6162	21.2208	21.3916	21.0416	21.1973	21.1032	21.4598	20.7447	20.7268	20.4498	20.9808	20.9351	20.9735	21.5656	21.5641	21.5645	Phospho [T305;S306]	+	0.5Pa_P	+	8Pa_P			5.8928	0	+	4.03712	0.000435443	-1.07598	+	-5.28395	4.68487	7.8125e-05	-1.34474	+	-5.94232	0.916718	0.147684	-0.268756
19.1773	20.1958	18.5032	18.603	17.5103	18.5418	18.4397	20.4434	18.8449	17.136	19.285	19.9654	16.5576	18.3885	16.6461	16.0889	16.8163	20.8947	20.4288	20.4349	18.7735	19.8173	20.8048	20.4615	20.4422	18.2777						+	8Pa_0.5Pa	3.22083	0.00047349	+	1.42717	0.0555418	-1.30724	+	-2.28351	1.71124	0.0701603	1.11956	+	2.59741	3.14037	0.00344411	2.4268	+
17.444	19.2274	19.277	18.7709	19.1564	19.2273	18.648	18.8504	19.5656	18.3566	17.6912	17.5042	17.2377	17.6227	17.3745	17.691	16.2906	17.221	17.5828	16.8927	18.5727	17.3655	18.1472	18.502	17.8553	18.2284		+	0.5Pa_P	+	8Pa_P			3.90453	0.000130719	+	3.72719	0.000888889	-1.43639	+	-4.91332	2.81977	0.00902128	-1.08881	+	-3.81792	0.617897	0.270301	0.347575
20.7733	20.9472	20.6913	20.0869	20.1199	20.1883	20.4463	19.5346	19.7723	16.2836	17.0755	18.3695	17.8794	17.9763	17.3171	17.3576	17.6672	20.1883	20.3645	20.717	17.5426	17.8206	18.8165	18.6475	18.5203	17.9505	Met-loss+Acetyl [N-Term]	+	0.5Pa_P	+	8Pa_P	+	8Pa_0.5Pa	5.62889	0	+	7.49322	0	-2.79367	+	-10.3402	2.19768	0.0294823	-1.33244	+	-3.13873	2.13976	0.0163329	1.46123	+
23.8348	23.5053	23.6386	22.5702	22.9001	22.5853	22.4105	22.6586	22.5107	18.9349	16.8357	22.2603	22.1104	22.1027	21.428	21.4174	21.7011	23.3047	23.0519	23.3227	21.7781	22.0016	21.535	21.8194	21.6557	21.4536		+	0.5Pa_P					2.2572	0.00408904	+	2.16718	0.0122365	-2.10831	+	-3.13552	1.4861	0.101331	-0.743498		-2.33879	1.15289	0.0933966	1.36481
24.5847	24.6065	24.7614	24.1014	24.0893	24.0008	24.0774	24.0585	23.9716	23.02	22.4731	23.8212	23.8862	23.895	23.4273	23.598	23.6973	24.8622	24.7356	24.9126	24.081	24.1388	24.0691	23.5503	23.5566	23.5324	Met-loss [N-Term]	+	0.5Pa_P			+	8Pa_0.5Pa	2.31631	0.00359455	+	2.84572	0.00391124	-0.772916		-3.89817	0.168648	0.784048	-0.0903456		-0.422629	1.72296	0.0321261	0.68257
21.3273	20.6	21.1041	18.423	19.7079	18.2029	18.896	18.5172	20.5294	20.9638	21.0455	21.232	20.9415	20.8448	20.1858	20.4831	20.6846	21.8803	21.8951	22.0619	21.7958	21.806	21.3947	21.0842	20.9314	20.8584		+	0.5Pa_P	+	8Pa_P	+	8Pa_0.5Pa	3.56378	0.000277858	+	1.5606	0.0429145	1.09676	+	2.44136	3.14142	0.00412346	1.82219	+	4.17024	2.63248	0.00769901	0.725426
19.0174	19.1415	19.1743	16.7979	16.6666	16.6512	17.6164	17.0876	16.8798	17.5183	16.5647	16.9595	16.9733	17.0163	18.2999	17.9262	17.9838	17.8618	18.2694	17.6728	18.4571	18.3329	17.0907	18.2044	17.2334	16.935	Met-loss+Acetyl [N-Term]							0.201441	0.559166		0.250387	0.610503	-0.265026		-0.59327	0.102497	0.867932	0.113886		0.271109	0.674875	0.239046	0.378912
20.4721	20.7141	20.5029	19.0649	18.1371	18.8402	18.8262	19.2384	19.7187	17.9792	15.7699	20.0622	19.1593	19.5151	19.2442	16.4696	17.9346	18.5883	19.07	19.5352	19.2521	19.2838	19.1779	18.2187	18.0778	18.7994	Met-loss [N-Term]							1.16117	0.0509517		1.24857	0.0780168	-1.23485		-2.06724	1.02794	0.210276	-0.612378		-1.7818	0.579644	0.292207	0.622468
20.3127	20.8505	20.7431	20.0402	19.536	19.3147	19.8881	19.804	19.4392	19.3618	19.7853	20.487	20.9852	20.8482	20.1575	20.2469	19.9836	20.113	20.6282	19.7432	19.8209	20.0606	19.68	20.0568	20.4117	20.266	Phospho [S1034]							0.228492	0.519992		0.420641	0.420915	0.239885		0.90528	0.180409	0.768879	0.0946473		0.448126	0.299822	0.525111	-0.145237
24.8351	24.8053	24.8973	22.9949	23.1419	23.1738	23.5202	23.5886	23.2785	22.6985	22.7003	24.7278	24.7391	24.5594	24.1862	24.162	24.224	25.4555	25.3352	25.4029	25.0139	25.0661	24.9539	24.1867	24.385	24.2963				+	8Pa_P	+	8Pa_0.5Pa	2.05342	0.00657891	+	0.200934	0.67424	0.195701		0.492348	2.52074	0.0162531	1.09553	+	3.49188	1.82474	0.0271014	0.899833
23.532	23.6943	23.5963	22.3213	22.1173	22.0498	22.5258	22.4972	22.3746	20.4051	19.3675	22.7109	22.7272	22.716	21.8517	21.969	21.8702	23.3402	23.4033	23.1448	23.041	22.984	23.119	22.5425	22.6549	22.365	Met-loss+Acetyl [N-Term]					+	8Pa_0.5Pa	2.03226	0.00694659	+	1.38269	0.0606071	-1.04319	+	-2.23024	0.378715	0.557554	0.209576		0.831179	2.01174	0.0198469	1.25277	+
23.8167	23.9386	23.8794	22.6248	22.6452	22.8938	23.0896	23.2805	22.9618	22.0546	21.7913	23.6287	23.6521	23.6879	22.333	22.7079	22.9288	23.6929	23.828	23.7971	23.5292	23.3459	23.6496	23.9658	23.6399	23.6371	Met-loss+Acetyl [N-Term];Phospho [S437;S444;S667;S668;S671;S672;S673]					+	8Pa_0.5Pa	1.86748	0.0100546	+	0.634718	0.260727	-0.38867		-1.24596	1.52813	0.0949145	0.43946		2.38764	2.22437	0.0144209	0.828129
23.1796	23.1158	23.1467	22.2651	22.249	22.0447	22.553	22.557	22.5668	20.931	20.7878	22.4933	22.6575	22.5984	22.4413	22.1252	22.2423	23.3316	23.3265	23.2215	22.8479	22.6942	22.8439	22.8196	22.8325	22.7574	Met-loss+Acetyl [N-Term];Phospho [R7;S9]					+	8Pa_0.5Pa	2.4554	0.00249686	+	1.23891	0.0790889	-0.596254		-2.05535	1.21928	0.159463	0.333043		2.02086	2.51238	0.0092711	0.929298
20.2303	20.6631	20.4276	20.2314	19.9933	20.4845	20.6788	20.3757	20.4737	20.4578	20.424	20.8537	20.7007	20.8707	20.394	20.9736	20.9164	20.7498	21.2536	21.0534	21.036	21.0993	21.3098	21.2437	21.6832	21.4521	Met-loss+Acetyl [N-Term];Phospho [S9]	+	0.5Pa_P	+	8Pa_P	+	8Pa_0.5Pa	5.86	0	+	1.80782	0.0256833	0.303458		2.72778	5.56482	0	0.813585		7.0544	3.03544	0.00405602	0.510127
22.6289	22.7443	22.7752	20.9311	20.8981	20.8408	21.2193	21.1735	21.0778	19.5209	19.443	21.2864	21.4334	21.227	21.0177	20.7736	21.0039	22.26	22.3035	22.352	21.4813	21.3291	21.3062	21.3324	21.2778	21.058						+	8Pa_0.5Pa	1.54566	0.0212714	+	1.34374	0.065474	-0.874439		-2.18328	0.0493465	0.935547	0.0457092		0.137189	1.94688	0.0218018	0.920148
22.3953	22.576	22.5138	23.793	23.9633	23.8105	23.5684	23.5084	23.4555	24.0563	24.0341	23.7458	23.6873	23.7549	23.5053	23.4761	23.5206	22.8114	22.7372	22.7057	23.3118	23.1591	23.048	23.6563	23.6108	23.5313	Phospho [R966;S1101;S1288;S1290;S1291;S1314;S1315;S1319;S1331;S1360];S967;S968;S972					+	8Pa_0.5Pa	1.34137	0.0335077	+	1.09982	0.102398	0.43543		1.88144	0.189436	0.757273	-0.112499		-0.467433	2.56331	0.00858736	-0.547928
24.141	24.3587	24.3596	21.8258	21.8583	21.6781	22.2473	22.1743	21.9885	21.8691	21.8597	23.526	23.4374	23.4468	22.6125	22.7064	22.6149	23.9949	23.9893	23.7632	23.292	23.3518	23.3626	21.9283	21.8401	21.9435	Met-loss+Acetyl [N-Term]							0.130257	0.68192		0.0162907	0.97245	0.0222221		0.0469351	0.273564	0.665358	0.31489		0.637774	0.333293	0.4896	0.292668
23.9574	23.8307	24.2156	21.9338	22.2222	22.1515	22.3712	22.3802	22.3773	22.617	22.4524	23.5364	23.3635	23.5015	22.9065	22.8717	22.9014	23.6218	23.5912	23.5155	23.3146	23.3061	23.224	22.442	22.5636	22.6709	Met-loss+Acetyl [N-Term];Phospho [S181;S480]							0.234491	0.512001		0.231725	0.634654	0.192169		0.555851	0.43594	0.508736	0.312208		0.929409	0.238044	0.603514	0.120039
22.0022	22.1694	22.014	18.6224	19.9409	18.4057	19.0523	18.3689	19.9548	18.2777	18.7122	20.6101	20.4083	20.9239	19.5221	18.4878	18.6258	20.8475	21.3913	21.3085	20.498	19.9447	20.1512	17.4974	17.9463	17.1489								0.164101	0.62087		0.424479	0.417386	-0.612958		-0.911814	0.227777	0.71427	-0.421849		-0.547092	0.105223	0.804561	0.19111
19.1713	19.3824	19.2076	18.1034	18.1247	19.1829	18.586	18.9242	18.755	19.5834	19.2947	18.9266	18.9294	18.9045	19.0669	18.9087	19.2144	20.4453	20.0578	20.1658	19.5461	19.8516	19.8749	19.423	19.1683	19.4084	Phospho [S582]			+	8Pa_P	+	8Pa_0.5Pa	3.89163	0.000136808	+	0.801979	0.181882	0.27718		1.48686	3.44553	0.00173363	0.944845		4.50678	2.91006	0.00488778	0.667665
26.8551	26.6547	26.6858	26.2546	26.3506	26.4225	25.937	25.9215	25.9701	23.5074	23.2541	25.0391	25.0929	25.0466	25.1153	25.0395	25.059	26.5168	26.4138	26.4194	25.6032	25.5245	25.5186	25.8206	25.767	25.7416	Met-loss+Acetyl [N-Term];Phospho [S36;S39]	+	0.5Pa_P			+	8Pa_0.5Pa	5.44489	0	+	4.5245	0.000228571	-1.69486	+	-5.8865	1.46498	0.105213	-0.414029		-2.31414	3.20286	0.00314921	1.28083	+
18.6734	18.306	18.4714	16.5865	16.4099	17.7819	17.1758	17.5192	16.956	14.3777	17.2304	17.7812	16.9839	16.9872	17.265	17.0853	17.605	17.8595	18.5288	17.4539	16.2009	16.0916	20.0327	17.621	17.3892	17.9009								0.529846	0.235801		0.717724	0.218748	-0.627739		-1.36771	0.104933	0.86494	0.133161		0.27696	0.731375	0.213263	0.7609
27.4362	27.3663	27.4066	26.7238	26.7904	26.7424	26.8002	26.8452	26.8623	24.1351	24.2278	26.219	26.3034	26.2139	25.7733	25.8717	25.763	26.584	26.6359	26.5944	26.3372	26.4125	26.3669	26.1889	26.0151	26.1429	Phospho [S225;R2125;R2242;S2123;S2198;S2236;S2239;S2240;S2253;S523;S974;T2204;T2254;T2255]	+	0.5Pa_P	+	8Pa_P	+	8Pa_0.5Pa	4.22923	5.27307e-05	+	3.4624	0.00145525	-1.43364	+	-4.60314	3.91115	0.000657224	-0.632846		-5.03198	1.74375	0.0308383	0.800793
22.6205	22.7655	22.7254	20.7858	20.3913	20.5697	20.7035	20.7146	20.7214	19.6575	19.5548	21.5121	21.5505	21.5956	20.9582	21.0356	20.9152	21.6888	21.6483	21.5964	21.3944	21.4018	21.4444	20.1399	19.9183	20.0232								0.281333	0.450702		0.517651	0.339584	-0.485638		-1.0652	0.312641	0.621343	-0.3047		-0.711849	0.192247	0.663845	0.180938
21.618	20.9279	20.2996	22.2073	22.2408	22.0425	21.7687	22.408	22.1721	21.9524	21.7875	21.8673	22.2767	22.4329	22.6315	22.2909	22.617	21.5252	21.3709	21.6935	21.0883	21.8255	21.0666	21.6328	21.1852	21.9062	Phospho [T385;S387;S403;S478;S488;S493;S496];T492;T495					+	8Pa_0.5Pa	1.84655	0.0105701	+	1.03439	0.115478	0.489269		1.79766	0.500502	0.453761	-0.265636		-1.03544	3.64902	0.00170874	-0.754905
19.8764	20.1413	20.1717	19.9446	20.104	20.2443	20.4584	20.5279	20.0573	17.3881	16.3582	20.2713	19.4037	19.6128	19.1417	18.754	18.4257	20.8997	21.1386	21.0796	20.7655	20.7262	20.5342	20.717	20.9627	20.7679		+	0.5Pa_P	+	8Pa_P	+	8Pa_0.5Pa	5.02865	1.05263e-05	+	2.49573	0.00679902	-1.50012	+	-3.50455	5.51663	0	0.67394		6.99101	3.88027	0.000988506	2.17406	+
18.6391	18.8337	19.0645	18.7232	18.1291	18.9945	19.9539	19.68	19.8839	17.1522	16.4461	18.3229	18.5074	18.5547	17.9842	18.0315	18.1201	18.1425	18.6214	18.6796	19.0193	19.1704	18.8064	19.733	17.28	19.7395		+	0.5Pa_P			+	8Pa_0.5Pa	2.27158	0.00396683	+	2.67364	0.00505121	-1.21031	+	-3.70435	0.427671	0.51664	-0.301088		-0.915477	1.60491	0.0395398	0.90922
20.6087	20.3289	19.7664	19.5856	18.7248	19.2473	20.4063	20.1361	20.1665	16.3895	16.8416	18.6325	18.7717	20.1488	16.6488	19.2231	20.0606	18.393	19.2737	19.8888	21.0185	21.2421	21.2628	20.8458	20.7972	21.0603	Met-loss+Acetyl [N-Term]	+	0.5Pa_P			+	8Pa_0.5Pa	2.68663	0.00149657	+	1.88271	0.0220601	-1.54606	+	-2.81341	0.713121	0.323475	0.534627		1.3571	2.366	0.011172	2.08069	+
17.854	18.2958	18.3151	19.326	19.9403	19.7997	19.7778	19.6795	19.1405	23.8313	23.5993	23.2318	23.1655	23.2755	23.3741	23.1549	23.1745	21.8438	21.6878	21.7592	22.1538	21.9711	22.08	22.8017	22.7983	22.7848	Met-loss+Acetyl [N-Term];Phospho [S23;S427;S433];T24	+	0.5Pa_P	+	8Pa_P	+	8Pa_0.5Pa	12.7478	0	+	9.57611	0	4.22546	+	14.671	7.68715	0	3.08352	+	10.2101	4.79712	0.000134831	-1.14194	+
21.5624	21.7977	20.4234	22.4254	23.0454	22.8563	22.8768	22.8793	23.0347	22.4399	22.2687	20.562	21.8972	19.3699	22.515	22.4647	22.3528	20.8824	21.3838	21.2404	22.6669	22.6114	22.1382	22.4053	22.4658	22.3532	Phospho [S159;S175];T172							0.368092	0.356279		0.593692	0.285614	-0.588597		-1.18393	0.374152	0.561304	-0.305986		-0.823153	0.268289	0.56339	0.282611
21.0243	20.0868	20.8212	24.1351	24.2151	24.3433	25.5509	25.4398	25.4963	23.1345	23.0735	25.1715	25.2123	25.124	24.5067	24.4639	24.4326	21.8987	21.734	21.6462	26.092	26.0493	26.0578	26.7875	26.7462	26.7578	Met-loss+Acetyl [N-Term];Phospho [T175;S179;S183]							0.497334	0.255984		0.555618	0.311633	0.932888		1.12513	0.682357	0.337263	1.40628		1.31271	0.222745	0.622794	0.473395
16.3646	18.0834	17.1215	19.6282	19.8589	19.82	23.0305	22.9155	22.6844	17.1204	16.7392	20.781	21.0968	20.1356	18.8617	18.9203	18.6632	17.9358	17.7664	16.4431	22.5484	22.5963	22.627	23.1247	23.1746	23.1043								0.615222	0.190391		0.403641	0.43652	-0.905464		-0.876111	0.403285	0.537353	1.09038		0.873888	1.024	0.120183	1.99584
20.1669	20.3479	20.1732	21.1981	21.2853	21.1262	20.9009	20.9363	20.882	21.2753	21.5203	20.2696	20.1842	20.1288	21.2203	21.18	21.19	20.5743	20.5659	20.5904	19.8613	19.6289	19.8698	20.671	20.7643	20.8602	Phospho [S367;S523]							0.993145	0.0753686		0.145969	0.757421	0.0913911		0.372751	1.13159	0.180406	-0.403427		-1.91268	1.17938	0.0885841	-0.494818
19.48	19.0216	19.7711	16.9133	16.2129	17.1333	17.3454	17.6492	16.2427	17.6864	17.7005	17.6414	18.2678	17.6963	16.6028	17.6698	18.2034	17.6871	17.0971	16.7754	18.4278	18.495	18.7153	17.0021	17.7674	17.7505								0.00593761	0.981692		0.048547	0.916082	-0.0686304		-0.135217	0.00390066	0.995632	-0.00576528		-0.011383	0.0777216	0.854696	0.0628651
27.6953	27.7087	27.778	26.9545	26.8349	26.809	26.8633	26.8439	26.8253	25.4806	25.384	27.0833	27.0543	27.0443	26.5407	26.7135	26.5764	27.5885	27.5743	27.6355	26.9208	26.9088	26.8256	26.5449	26.5525	26.575	Phospho [S1081;R2149;S1084;S1301;S1338;S1342;S1343;S2152;S2327;S2329];T1334	+	0.5Pa_P					1.35853	0.0323865	+	1.5264	0.0458351	-0.661263		-2.40116	0.264812	0.674579	-0.131892		-0.620783	1.10555	0.102913	0.529371
22.2845	22.1006	22.0539	23.7385	23.9053	23.96	23.6536	23.6544	23.618	24.4589	24.5197	24.1862	24.3038	24.3587	24.0993	24.2851	23.9245	22.9652	23.1759	22.8989	23.7721	23.8161	23.8181	23.7935	23.6824	23.7306	Phospho [S307;R1095;S1092;S1093;S1097;S1100;S1114;S1161;S1162;S1164];S311;S320;S344;S346;S956;S960;S962;S964;S965;T1094;T1099	+	0.5Pa_P			+	8Pa_0.5Pa	2.71032	0.0014362	+	2.527	0.00643196	1.04827	+	3.53965	0.473733	0.475358	0.298221		0.992041	3.75589	0.00141799	-0.750047
23.084	23.0846	23.1777	21.5814	21.4738	21.1901	21.1557	21.2639	21.3141	19.6507	19.6251	22.1465	22.0299	21.9829	20.9294	21.3654	21.0912	22.0217	22.029	22.0549	22.2201	22.1472	21.954	21.5474	20.9604	21.4315								0.999113	0.0743649		1.01698	0.119006	-0.822392		-1.77513	0.12378	0.837832	-0.106556		-0.321486	1.15943	0.092111	0.715836
21.9785	21.874	21.3202	20.0677	20.1173	20.2217	19.4876	20.0047	20.4898	17.6684	17.0881	20.3055	20.9431	20.6728	19.3639	19.0536	20.5015	22.0576	21.2193	22.1565	19.5816	19.6324	18.2968	18.318	17.9365	21.9662								0.603724	0.196031		1.2287	0.080662	-1.16834		-2.04276	0.332397	0.598799	-0.488498		-0.748261	0.399651	0.424817	0.679844
19.334	19.5671	19.7828	19.0034	17.067	18.5878	15.6499	17.2036	19.1357	16.4279	16.9589	19.4223	19.7614	19.8498	19.4345	18.9017	19.1097	20.3614	20.3181	20.7963	18.8843	16.9137	17.4217	18.7835	18.8685	19.0306								0.239257	0.505338		0.228556	0.637105	0.363142		0.549418	0.508527	0.448875	0.671857		1.0483	0.197947	0.656269	0.308714
19.6185	20.0173	19.8654	18.1418	17.7302	17.7222	17.9716	17.6516	17.573	18.89	16.4647	18.42	18.641	18.8538	17.7745	17.5974	18.6904	20.1627	20.0253	20.0382	19.3208	19.2417	18.6843	17.6174	17.1164	16.6005								0.25659	0.481908		0.291152	0.558019	-0.310347		-0.672485	0.202194	0.742584	0.279534		0.49435	0.519792	0.330018	0.589881
22.269	22.336	22.4215	20.8856	21.0345	21.2614	21.3458	21.3382	21.1477	21.2207	21.017	21.2573	21.2023	21.2185	21.4585	21.2772	21.3704	21.7271	21.5709	21.4902	21.7375	21.5137	21.528	21.0234	20.9385	21.0694	Met-loss [N-Term];Met-loss+Acetyl [N-Term];Phospho [S17;S21]							0.501115	0.253711		0.741881	0.207189	-0.307217		-1.40229	0.310442	0.623337	-0.160089		-0.707754	0.642864	0.25563	0.147128
17.127	15.8934	16.5691	16.3988	16.7647	16.6932	15.9683	17.7301	16.9162	18.5796	17.9466	18.307	18.0833	18.1496	17.9248	17.9294	18.0594	17.7809	17.2978	17.383	18.6654	18.1958	17.9761	17.8572	17.972	17.9719	Met-loss [N-Term];Met-loss+Acetyl [N-Term];Phospho [S503]	+	0.5Pa_P	+	8Pa_P			6.24133	0	+	5.17624	7.14286e-05	1.44903	+	6.73754	4.10792	0.000419753	1.22658	+	5.25852	0.714507	0.220888	-0.222449
23.7802	23.8466	23.7735	24.4231	24.3742	24.4059	24.4994	24.3838	24.5512	24.8897	24.9405	24.4839	24.5135	24.5418	24.8124	24.8952	24.8055	24.3183	24.2692	24.2732	24.6712	24.7452	24.7102	24.788	24.6678	24.7785	Phospho [S112;R570;S212;S214;S216;S376;S379;S380;S381;S382;S383;S384;S385;S386;S572;S629;S652];T219;T369;T378;T387;T571	+	0.5Pa_P					2.88587	0.0010075	+	2.821	0.00401732	0.508881		3.87028	1.79015	0.0603657	0.353731		2.68654	0.83223	0.175171	-0.15515
16.975	17.1034	17.0869	16.7748	16.5843	17.6643	15.9715	17.1634	18.492	17.1701	17.1189	17.0168	16.4632	16.8244	17.2138	16.5576	17.012	16.1741	16.7761	16.9365	17.7437	16.4932	17.8774	18.0288	17.5086	16.6875								0.130044	0.682144		0.271628	0.582688	-0.168536		-0.634958	0.0509301	0.933249	0.0455782		0.141368	0.383385	0.440557	0.214114
20.7653	21.4364	21.0467	22.0408	22.0732	21.3332	21.9019	22.2266	21.6532	21.3876	21.1005	19.1087	15.819	17.1573	22.1825	21.5813	21.2708	21.2554	20.2811	20.679	21.1281	20.4216	20.1242	21.0979	21.2974	21.4821	Phospho [T228;S235;S241;S320];T232			+	8Pa_P			1.21393	0.0449545	+	1.25877	0.0765892	-1.65762		-2.07977	2.23116	0.0277569	-0.745598		-3.17546	0.568308	0.299001	0.912025
20.9388	21.093	21.1132	22.0779	22.1142	22.0131	21.9742	22.1341	21.9753	23.2845	23.4283	22.8002	22.5533	22.9001	23.0343	23.3337	22.9158	22.2108	22.3398	22.2903	22.9088	23.0374	23.2861	23.32	23.3535	23.3197	Phospho [S219;R242;S232;S235;S240;S281];T230;T280	+	0.5Pa_P	+	8Pa_P			5.51938	0	+	4.94132	7.96813e-05	1.31643	+	6.4242	3.93354	0.000660969	1.18142	+	5.0576	0.294534	0.53079	-0.135008
23.7766	23.7929	23.7583	24.6739	24.6738	24.6233	24.7018	24.8973	24.7341	25.6237	25.4827	24.4072	24.5372	24.5952	25.3736	25.4557	25.3944	24.0829	24.0769	24.1378	25.2716	25.308	25.2373	25.2931	25.3067	25.2056	Met-loss+Acetyl [N-Term];Phospho [T202;R442;S213;S223;S288;S295;S299;S304;S309;S431;S441;S445];T294;T436	+	0.5Pa_P					1.50625	0.0232436	+	2.02161	0.0162145	0.705162		2.97119	1.11385	0.185	0.476433		1.89052	0.393257	0.430417	-0.228729
22.4738	22.5113	22.1605	22.6877	22.6249	22.573	23.0019	23.0391	23.1762	22.7804	22.9383	22.5288	22.624	22.5367	23.7464	23.5088	23.5556	22.5856	21.0108	22.0261	22.7268	22.7466	22.4246	23.1901	23.1673	23.1459	Met-loss+Acetyl [N-Term];Phospho [S30;S398;S424;S428;S431;S432]							0.702046	0.152787		0.923814	0.14286	0.333115		1.65264	0.220405	0.722052	-0.136058		-0.532055	0.867432	0.162936	-0.469173
21.5761	21.6626	21.6594	22.62	22.5662	22.5893	22.0939	22.2321	22.1118	22.7426	21.8541	22.461	22.5433	22.4689	22.1448	22.1556	22.0902	22.1932	22.1358	22.0834	22.2397	22.2139	22.0971	22.3644	22.5482	22.5078	Phospho [T294;R304];S296;S299;S301;S303							0.348165	0.375125		0.50092	0.351704	0.184079		1.03834	0.441108	0.505979	0.141358		0.938072	0.146188	0.733857	-0.0427207
22.8173	22.8356	22.744	23.9516	23.9567	23.9425	23.7399	23.7127	23.7383	23.9901	24.0196	23.5611	23.5846	23.5606	23.811	23.832	23.8411	22.9457	23.0724	23.1586	23.6853	23.6657	23.7177	23.7815	25.1981	23.7278	Phospho [S295;R486;R499;S489;S501;S505;T496;T507]							0.279013	0.45324		0.756997	0.200544	0.281843		1.42376	0.252085	0.688852	0.168261		0.595793	0.18951	0.667005	-0.113582
21.1901	21.318	21.4571	22.7972	22.7981	22.6565	23.0151	22.9354	22.8661	23.3533	23.391	21.9719	22.1058	22.0841	23.0995	23.1989	23.1723	22.2248	22.3837	22.4065	23.1396	23.0762	22.9302	23.1592	23.1256	23.3933	Phospho [S18;R477;S116;S429;S431;S432;T104;T475;T479]							0.77405	0.126751		0.699295	0.227161	0.460017		1.34108	1.06204	0.200549	0.533952		1.82525	0.110217	0.796228	0.0739347
21.1081	21.3188	21.1989	20.6781	20.6914	20.7058	20.6289	20.703	20.7238	21.708	21.7015	21.0463	21.5158	21.3814	21.1066	21.297	21.2076	21.5627	21.4386	21.3957	21.1601	21.2158	21.0699	20.5886	20.9735	20.7947	Phospho [S184;S1031];S624	+	0.5Pa_P					2.36961	0.00318881	+	2.94831	0.00333228	0.508666		4.01417	1.17982	0.168915	0.271441		1.97245	0.95484	0.136872	-0.237225
18.4037	18.124	17.1489	18.9646	19.0672	19.1341	18.9566	18.5982	19.683	22.2475	22.2116	21.667	21.5957	21.5917	21.7805	21.6913	21.7455	21.2958	21.3595	21.0187	21.9535	21.884	22.1074	21.8425	21.8167	21.848	Phospho [S120;S200;S310;S314]	+	0.5Pa_P	+	8Pa_P			11.7754	0	+	8.11083	0	3.14078	+	11.4966	8.17725	0	3.0051	+	11.0595	0.40005	0.424738	-0.13568
23.6466	23.6072	23.2614	17.6902	18.0092	22.2113	21.8312	17.5568	21.8773	20.151	17.8937	19.7344	19.8363	18.5644	18.4269	18.4687	17.8654	21.6642	22.9845	21.5936	19.7288	17.7274	17.9391	19.3035	19.4205	19.5843								1.09958	0.0586727		1.43009	0.0553094	-2.20921	+	-2.28699	0.502542	0.452554	-1.0828		-1.03871	0.905041	0.150768	1.12641
20.7745	20.7926	20.4566	20.2303	20.4414	19.5562	18.6009	18.9127	20.2046	17.0623	16.7175	18.3012	18.651	18.8557	16.3145	18.8776	16.6519	18.6023	19.8777	18.3679	17.3741	18.5766	17.7082	19.2468	17.6385	18.4041		+	0.5Pa_P	+	8Pa_P			4.16651	6.56934e-05	+	3.83348	0.00071028	-2.31769	+	-5.03945	3.16469	0.00388333	-1.57485	+	-4.19585	0.895031	0.15389	0.742833
27.5957	27.6057	27.5516	26.5206	26.7951	26.7096	26.8073	26.7548	26.8073	25.1491	25.1759	26.7263	26.5447	26.582	26.2353	26.1341	26.1284	27.1514	27.1556	27.2103	26.3733	26.5084	26.4701	26.4739	26.4634	26.5171	Met-loss [N-Term];Phospho [S17;R56;S132;S176;S336];S36;S39;S46;T119;T123;T124;T125;T37;T49;T52	+	0.5Pa_P			+	8Pa_0.5Pa	2.75502	0.00131187	+	2.63646	0.0053351	-0.931936		-3.66256	0.946645	0.233398	-0.31381		-1.67647	1.69159	0.0339476	0.618126
21.8647	22.1826	22.0196	21.5923	21.5457	21.3813	21.6457	21.6666	21.6349	19.8881	20.7124	22.6661	22.742	22.8365	21.9339	22.1063	22.1541	22.2347	22.1163	22.2755	22.4874	22.5737	22.5754	21.7229	21.4924	21.5639	Phospho [S176]							0.34536	0.377767		0.170709	0.718876	0.15399		0.427653	1.51341	0.0968496	0.389875		2.37056	0.264189	0.56957	0.235884
24.3982	24.1337	23.7188	23.3447	23.04	23.1394	22.9702	22.9799	22.8417	20.2782	21.0217	22.694	22.7057	22.6426	22.5132	22.6108	22.6186	23.8593	24.1645	23.9762	22.629	22.6771	22.3511	22.518	23.1146	22.7833		+	0.5Pa_P			+	8Pa_0.5Pa	2.29166	0.00381255	+	2.40916	0.00798596	-1.26067	+	-3.40742	0.436517	0.508759	-0.27705		-0.930377	1.58645	0.0407526	0.983616
20.1944	20.221	19.2788	17.5118	17.3587	17.9597	16.3803	16.2597	17.7745	16.9413	16.7059	17.2199	17.1222	17.7642	17.0889	17.1024	17.7048	18.8181	18.2134	18.5882	17.6119	17.8122	17.6607	17.548	17.1926	17.2945						+	8Pa_0.5Pa	0.787728	0.122621		0.930824	0.141111	-0.898117		-1.66198	0.186699	0.759983	-0.244373		-0.461602	1.87512	0.0247253	0.653744
18.8722	19.0369	18.7928	19.8205	19.808	20.0265	20.1836	20.4795	20.0874	21.1984	20.6305	21.1269	21.3093	20.963	21.727	21.4436	21.5683	19.1182	19.6383	19.8413	21.3242	21.3956	20.9249	20.8378	21.1384	21.3076	Phospho [R46;S114;S116;S48;S50;S703;S715];T704	+	0.5Pa_P					3.68954	0.000193646	+	4.85262	9.16031e-05	1.5673	+	6.30789	1.77078	0.0625174	0.93545		2.66473	1.15551	0.0929373	-0.631845
20.7587	21.0853	20.9417	22.1415	22.1576	22.1426	21.9936	21.9501	21.9262	20.6909	20.9299	19.9176	19.4554	18.7678	18.9939	18.8256	18.7315	19.5565	19.7788	19.8175	17.5365	18.6088	18.2617	18.9726	19.6065	19.592	Phospho [S128;S130]	+	0.5Pa_P	+	8Pa_P			6.39398	0	+	4.60537	0.00015894	-2.13841	+	-5.9891	6.2062	0	-2.59628	+	-7.92939	0.554668	0.30808	-0.45787
22.4914	22.714	22.31	23.556	23.4856	23.2451	23.4386	23.3842	23.3016	24.6605	24.7425	23.7702	23.6716	23.5879	24.192	24.2029	24.1659	23.5929	23.5748	23.4485	24.2185	24.1405	24.1012	24.2822	24.2896	24.3267	Phospho [S738;S1009;S1014;S1033;S1035;S1076;S1081;S1107;S1109;S740;S758;T1115]	+	0.5Pa_P	+	8Pa_P			4.24021	5.31309e-05	+	3.50717	0.0013254	1.02124	+	4.65521	3.503	0.00150698	0.894243		4.57087	0.288594	0.538722	-0.126994
19.3038	19.3442	19.1792	20.3012	20.2662	20.9328	20.7741	20.8996	20.9501	18.5013	17.9504	18.4483	18.8285	19.7427	17.9921	18.4035	17.7633	17.2173	17.2771	16.5769	17.3382	17.2842	18.0972	16.3107	17.0763	17.5885	Phospho [S243;S575;S580]	+	0.5Pa_P	+	8Pa_P	+	8Pa_0.5Pa	8.40973	0	+	3.98079	0.000501253	-1.76303	+	-5.21592	7.50553	0	-3.02053	+	-9.90825	3.38453	0.00240613	-1.2575	+
20.9084	20.9303	20.7536	17.0376	16.4933	17.544	19.3047	17.9995	18.4544	17.7501	17.6478	20.6525	20.3997	20.6157	17.6814	19.1219	19.8502	21.0669	20.8634	20.807	20.23	20.2343	19.8391	17.4257	17.9236	18.9148								0.330566	0.392854		0.211071	0.659233	0.389826		0.513509	0.611804	0.379919	0.875466		1.20839	0.331615	0.491113	0.48564
26.5399	26.5548	26.511	24.5842	24.6852	24.7831	24.7774	24.7847	24.811	23.8956	23.9745	24.7909	24.7624	24.8357	24.5916	24.5545	24.4244	26.2141	26.1906	26.2823	25.3508	25.4929	25.3541	24.5602	24.7861	24.6783	Met-loss [N-Term];Met-loss+Acetyl [N-Term];Phospho [S8;S39]	+	0.5Pa_P			+	8Pa_0.5Pa	1.73169	0.0139109	+	1.61969	0.0381093	-0.858103		-2.51045	0.0976996	0.874445	0.0975503		0.259516	2.54001	0.00895795	0.955654
23.2189	23.1952	23.3644	22.9129	22.9199	22.8138	22.6031	22.5026	22.5202	19.6337	19.7709	22.6066	22.4877	22.6056	22.0567	21.9148	21.9531	23.079	23.1706	23.2383	23.1474	23.2264	23.3057	22.3917	22.4297	22.456		+	0.5Pa_P			+	8Pa_0.5Pa	2.75881	0.00129032	+	2.05407	0.0150725	-1.26591	+	-3.0079	0.0985109	0.872899	0.0437749		0.261483	2.09695	0.0176468	1.30968	+
[truncated: 2,037 more rows]
[truncated: 15 more columns]

## Sheet: Phosphoprot_Original Matrix
Abundances >kPa_1-01	Abundances >kPa_1-02	Abundances >kPa_1-03	Abundances >kPa_2-01	Abundances >kPa_2-02	Abundances >kPa_2-03	Abundances >kPa_3-01	Abundances >kPa_3-02	Abundances >kPa_3-03	Abundances 0.5kPa 1-01	Abundances 0.5kPa 1-02	Abundances0.5kPa 3-01	Abundances 0.5kPa 3-02	Abundances 0.5kPa 3-03	Abundances 0.5kPa 4-01	Abundances 0.5kPa 4-02	Abundances 0.5kPa 4-03	Abundances 8kPa 1-01	Abundances 8kPa 1-02	Abundances 8kPa 1-03	Abundances 8kPa 2-01	Abundances 8kPa 2-02	Abundances 8kPa 2-03	Abundances 8kPa 4-01	Abundances 8kPa 4-02	Abundances 8kPa 4-03	C: Modifications	T: Exp. q-value: Combined	T: Sum PEP Score	T: Coverage [%]	T: Peptides	T: PSMs	T: Unique Peptides	T: Razor Peptides	T: AAs	T: MW [kDa]	T: calc. pI	T: Score Sequest HT: Sequest HT	T: Peptides (by Search Engine): Sequest HT	T: Description	T: Accession
[truncated: 3,116 more rows]

[truncated: 6 more sheets: Anova_significant_clusters, Anova_CC_clusters, Anova_MF_clusters, 0.5kPa_phosphopeptides, 8kPa_phosphopeptides, >GPa_phosphopeptides]
